# Supplementary material for: Propane-1,3-diaminium bis­(pyridine-4-carboxyl­ate) monohydrate
Source: Acta Crystallogr Sect E Struct Rep Online. 2011 Aug 27;67(Pt 9):o2423. doi: 10.1107/S1600536811033502 (PMC3200944; doi:10.1107/S1600536811033502)
Supplement: Supplementary file 2 [file e-67-o2423-Isup2.hkl]

#
# h,k,l, Fc-squared, Fo-squared, sigma(Fo-squared) and status flag
#
data_I
_shelx_title ' kk in C2/c'
_shelx_refln_list_code          4
_shelx_F_calc_maximum       79.32
_exptl_crystal_F_000       720.00
_reflns_d_resolution_high  0.7445
 
loop_
 _symmetry_equiv_pos_as_xyz
 'x, y, z'
 '-x, y, -z+1/2'
 'x+1/2, y+1/2, z'
 '-x+1/2, y+1/2, -z+1/2'
 '-x, -y, -z'
 'x, -y, z-1/2'
 '-x+1/2, -y+1/2, -z'
 'x+1/2, -y+1/2, z-1/2'
 
_cell_length_a    15.3600
_cell_length_b    12.5080
_cell_length_c    10.5930
_cell_angle_alpha  90.000
_cell_angle_beta  122.669
_cell_angle_gamma  90.000
 
_shelx_F_squared_multiplier     1.000
 
loop_
 _refln_index_h
 _refln_index_k
 _refln_index_l
 _refln_F_squared_calc
 _refln_F_squared_meas
 _refln_F_squared_sigma
 _refln_observed_status
   4   0   0      365.91      301.86      5.04 o
   8   0   0     1658.81     1835.52     28.68 o
  10   0   0      874.53      909.96     15.17 o
  12   0   0      295.78      287.64      5.40 o
  14   0   0       13.14       16.76      1.87 o
  16   0   0      141.85      123.64      4.21 o
   3   1   0     2520.72     2228.34     34.63 o
   5   1   0      648.32      602.53      7.03 o
   7   1   0     1266.63     1321.56     14.82 o
   9   1   0      583.01      561.70      6.55 o
  11   1   0      512.98      515.95      6.63 o
  13   1   0      136.90      132.58      2.58 o
  15   1   0       24.89       27.21      1.79 o
  17   1   0       19.72       18.07      1.75 o
   4   2   0     3886.68     3750.41     67.24 o
   6   2   0      719.05      789.13     10.49 o
   8   2   0        6.10       11.04      0.52 o
  10   2   0        0.89        1.27      0.56 o
  12   2   0      142.71      139.85      2.66 o
  14   2   0       30.55       29.31      1.83 o
  16   2   0      273.79      276.20      6.24 o
   1   3   0       47.71       97.67      1.83 o
   3   3   0     4867.88     4489.49     97.43 o
   7   3   0      469.77      418.08      5.80 o
   9   3   0      124.57      106.88      1.83 o
  11   3   0      176.92      177.58      2.90 o
  13   3   0       23.83       24.51      1.47 o
  15   3   0        0.01        1.27      1.51 o
  17   3   0        3.25        4.09      2.03 o
   0   4   0     2473.76     2550.70     56.28 o
   2   4   0      375.57      362.79      6.04 o
   4   4   0        4.11        1.83      0.60 o
   6   4   0      180.20      149.98      2.58 o
   8   4   0      988.53      961.47     12.75 o
  10   4   0      274.13      276.44      4.17 o
  12   4   0        0.33       -0.32      1.23 o
  14   4   0        2.05        2.03      1.27 o
  16   4   0       75.39       68.20      2.66 o
   1   5   0      101.63       89.88      1.91 o
   3   5   0      641.01      638.24     10.33 o
   5   5   0      296.36      298.84      5.16 o
   7   5   0      164.64      162.13      2.82 o
   9   5   0      174.53      190.97      2.98 o
  11   5   0        3.50        2.98      0.71 o
  13   5   0       29.89       34.56      1.63 o
  15   5   0       11.38       10.25      1.55 o
   2   6   0     2898.02     3288.36     50.88 o
   4   6   0     1593.06     1662.11     26.57 o
   6   6   0      106.17       98.66      2.34 o
   8   6   0       15.47       12.91      0.75 o
  10   6   0       53.23       53.50      1.43 o
  12   6   0      120.07      119.67      3.10 o
  14   6   0       10.09        8.14      1.35 o
  16   6   0       23.32       26.69      2.46 o
   1   7   0       46.86       78.25      1.71 o
   3   7   0     1655.66     1669.70     23.43 o
   5   7   0      359.41      395.72      6.79 o
   7   7   0      355.72      347.86      5.40 o
   9   7   0      746.76      656.43      9.85 o
  11   7   0       39.44       35.63      1.83 o
  13   7   0        0.07       -0.95      1.39 o
  15   7   0       13.62       15.57      1.91 o
   0   8   0      646.39      740.36     17.56 o
   2   8   0     1257.84     1370.10     21.73 o
   4   8   0        0.00        2.62      0.79 o
   6   8   0       86.87       69.91      2.14 o
   8   8   0      353.46      315.96      8.26 o
  10   8   0      315.70      345.55      7.15 o
  12   8   0       87.15       83.21      2.50 o
  14   8   0       22.95       17.56      2.07 o
   1   9   0      397.08      417.25      7.19 o
   3   9   0       68.10       70.02      1.87 o
   5   9   0      658.95      590.26     11.80 o
   7   9   0      766.62      806.41     18.99 o
   9   9   0       85.73      108.51      3.69 o
  11   9   0       84.70       78.88      2.66 o
  13   9   0        4.99        5.76      1.67 o
   0  10   0        0.70        4.93      2.90 o
   2  10   0      737.06      629.74     15.17 o
   4  10   0      195.44      184.10      5.32 o
   6  10   0      339.58      299.04      7.82 o
   8  10   0      135.78      132.62      4.25 o
  10  10   0       10.34       15.01      2.18 o
  12  10   0       31.65       36.78      2.58 o
   1  11   0      302.89      276.20      7.47 o
   3  11   0      743.33      701.35     16.36 o
   5  11   0       58.72       72.69      3.34 o
   7  11   0      110.37      108.00      4.21 o
   9  11   0      414.88      440.96     11.52 o
  11  11   0       97.40      101.16      3.93 o
  13  11   0       26.85       27.25      2.62 o
   0  12   0      497.52      453.03     16.24 o
   2  12   0      142.17      125.95      4.21 o
   4  12   0       96.39       90.36      3.81 o
   6  12   0      108.66      119.12      4.69 o
   8  12   0       26.03       30.70      2.98 o
  10  12   0        8.13       10.01      2.03 o
  12  12   0       38.02       38.73      2.90 o
   1  13   0      172.78      172.18      5.24 o
   3  13   0      186.93      191.05      6.08 o
   5  13   0      176.64      170.95      5.44 o
   7  13   0        0.01        1.55      2.11 o
   9  13   0       17.19       24.59      2.74 o
  11  13   0      132.28      143.46      8.10 o
   0  14   0       10.73       15.01      3.10 o
   2  14   0        1.64        8.02      2.14 o
   4  14   0        0.45        0.00      1.83 o
   6  14   0        1.95        4.01      2.38 o
   8  14   0        9.51       11.28      1.87 o
   1  15   0       78.54       94.73      4.53 o
   3  15   0      144.39      154.51      5.52 o
   5  15   0       12.95       14.58      2.62 o
   7  15   0       41.99       41.31      3.10 o
   0  16   0        1.07       -3.18      3.18 o
   2  16   0        0.69        0.00      2.90 o
   4  16   0       30.55       33.44      3.42 o
 -17   1   1        3.27        4.05      1.27 o
 -15   1   1      133.58      133.42      2.90 o
 -13   1   1        8.09        9.49      0.68 o
 -11   1   1      213.71      219.49      3.14 o
  -9   1   1     1739.68     1772.77     19.82 o
  -7   1   1     1061.86     1099.34     11.76 o
  -5   1   1      586.04      567.82      6.20 o
   5   1   1        0.74        2.42      0.36 o
   7   1   1        0.07        0.28      0.40 o
   9   1   1      893.56      954.60     11.64 o
  11   1   1      248.22      225.60      3.85 o
  13   1   1       23.96       18.15      1.51 o
  15   1   1       47.31       45.95      2.50 o
 -16   2   1      159.35      159.35      4.05 o
 -14   2   1       15.26       16.80      1.43 o
 -12   2   1       46.23       47.19      1.03 o
 -10   2   1      179.95      154.15      2.14 o
  -8   2   1      246.36      261.75      3.22 o
  -6   2   1     4199.94     4152.48     57.59 o
  -4   2   1     5801.45     5468.44    166.78 o
   0   2   1      888.00      819.16     26.69 o
   4   2   1      555.60      564.48      7.51 o
   6   2   1      228.57      244.47      3.85 o
   8   2   1     1515.82     1526.67     19.70 o
  10   2   1       55.87       59.66      1.35 o
  12   2   1       62.94       62.00      1.71 o
  14   2   1      154.03      151.29      4.09 o
  16   2   1        4.65        8.70      2.38 o
 -17   3   1        1.15        2.26      1.43 o
 -15   3   1        6.88        7.27      1.19 o
 -13   3   1      223.88      231.28      4.41 o
 -11   3   1       50.48       45.60      0.99 o
  -9   3   1      751.79      809.63     10.13 o
  -7   3   1     3851.46     3973.94     61.29 o
  -5   3   1     4914.37     5270.52    165.63 o
  -3   3   1     2035.69     1964.13     30.70 o
   3   3   1      285.62      263.45      4.65 o
   5   3   1     4612.75     4846.01    148.51 o
   7   3   1     1350.65     1381.38     17.87 o
   9   3   1       17.96       21.05      0.91 o
  11   3   1      254.06      236.64      4.45 o
  13   3   1       38.53       36.30      1.87 o
  15   3   1        0.48        2.18      1.83 o
 -16   4   1       16.93       19.26      1.67 o
 -14   4   1        2.36        2.90      1.19 o
 -12   4   1       11.15       10.76      0.87 o
 -10   4   1        0.03        0.44      0.60 o
  -8   4   1      344.48      344.28      4.85 o
  -6   4   1      450.86      430.31      6.55 o
  -4   4   1        2.53       -0.44      0.64 o
  -2   4   1      946.73     1124.28     15.85 o
   0   4   1     2537.63     2348.09     36.46 o
   2   4   1       65.62       66.09      1.51 o
   4   4   1      247.94      216.27      3.77 o
   6   4   1     1454.11     1478.69     19.50 o
   8   4   1       75.71       63.99      1.35 o
  10   4   1      191.89      186.88      4.25 o
  12   4   1        9.20        8.46      1.35 o
  14   4   1       48.18       49.81      2.30 o
  16   4   1        0.27        4.69      1.87 o
 -17   5   1      140.57      121.30      4.29 o
 -15   5   1        7.51        9.18      1.23 o
 -13   5   1       38.75       41.07      1.87 o
 -11   5   1       57.01       53.26      1.39 o
  -9   5   1      108.45      117.65      1.99 o
  -7   5   1       41.38       27.21      0.91 o
  -5   5   1       54.11       70.86      1.55 o
  -3   5   1      774.30      839.42     13.46 o
  -1   5   1      484.37      505.78      8.22 o
   1   5   1     1639.35     1813.64     28.20 o
   3   5   1      635.10      734.04     12.11 o
   5   5   1       79.44       74.63      1.79 o
   7   5   1       42.08       48.14      1.15 o
   9   5   1     1026.27     1036.70     17.00 o
  11   5   1       92.78       90.84      2.66 o
  13   5   1       24.88       23.83      1.63 o
  15   5   1       15.80       18.19      2.14 o
 -16   6   1        2.07        3.89      1.15 o
 -14   6   1        3.03        4.41      1.11 o
 -12   6   1      115.98      107.88      2.90 o
 -10   6   1      265.70      240.30      3.61 o
  -8   6   1     1090.47     1104.18     16.05 o
  -6   6   1       37.53       47.03      1.27 o
  -4   6   1       38.42       38.61      1.19 o
  -2   6   1       45.99       56.88      1.35 o
   0   6   1      625.09      669.22     10.76 o
   2   6   1       56.94       61.64      1.47 o
   4   6   1       37.30       18.39      1.03 o
   6   6   1      931.92      918.81     15.01 o
   8   6   1      202.14      216.23      3.61 o
  10   6   1      150.56      143.66      2.98 o
  12   6   1      528.10      560.63     13.70 o
  14   6   1        0.01        3.77      1.43 o
 -15   7   1       27.58       34.83      2.42 o
 -13   7   1        1.96        0.12      1.27 o
 -11   7   1       90.86       98.46      2.66 o
  -9   7   1      326.18      310.40      6.36 o
  -7   7   1     1009.84      923.42     13.58 o
  -5   7   1      222.39      196.05      3.61 o
  -3   7   1        0.05       -0.60      0.60 o
  -1   7   1      114.88      209.44      3.97 o
   1   7   1      874.28      896.29     14.70 o
   3   7   1      617.70      612.46      9.89 o
   5   7   1       92.75       99.42      2.34 o
   7   7   1      330.77      314.93      5.60 o
   9   7   1      857.74      931.76     18.19 o
  11   7   1        0.26        1.35      1.03 o
  13   7   1        6.53        0.16      3.02 o
 -16   8   1       39.58       52.07      3.89 o
 -14   8   1       21.41       21.89      1.55 o
 -12   8   1        3.92        5.80      1.19 o
 -10   8   1        5.24        8.78      1.15 o
  -8   8   1      771.80      785.20     14.82 o
  -6   8   1      257.73      232.35      4.25 o
  -4   8   1        0.94        0.28      0.83 o
  -2   8   1     1625.44     1655.12     26.17 o
   0   8   1      863.46      829.37     13.46 o
   2   8   1       71.30      123.13      2.30 o
   4   8   1       64.90       56.00      1.75 o
   6   8   1      309.52      295.11      7.90 o
   8   8   1     1105.72     1114.95     25.22 o
  10   8   1      176.48      184.33      4.37 o
  12   8   1       52.52       60.53      3.34 o
  14   8   1        0.24        1.83      1.75 o
 -15   9   1       31.55       27.96      2.03 o
 -13   9   1       58.03       55.25      2.22 o
 -11   9   1       62.22       62.56      2.30 o
  -9   9   1      294.76      293.16      7.55 o
  -5   9   1     1360.08     1315.21     24.82 o
  -3   9   1       56.78       68.08      1.87 o
  -1   9   1       48.78       49.25      1.51 o
   1   9   1        0.99       -0.79      1.27 o
   3   9   1      440.93      464.95     11.08 o
   5   9   1       96.52       96.95      3.73 o
   7   9   1       94.52       93.18      3.46 o
   9   9   1        5.26        7.27      1.03 o
  11   9   1       96.44      100.81      4.25 o
  13   9   1        0.49        4.61      2.46 o
 -14  10   1      112.49       98.07      3.73 o
 -12  10   1        0.33        5.52      1.43 o
 -10  10   1       35.19       35.11      2.34 o
  -8  10   1      136.99      130.48      4.09 o
  -6  10   1       19.22       18.75      2.38 o
  -4  10   1        6.20        6.63      2.14 o
  -2  10   1       20.26        9.65      1.79 o
   0  10   1        8.15        6.95      1.75 o
   2  10   1       23.69       10.57      1.63 o
   4  10   1       75.89       74.59      3.06 o
   6  10   1      942.20      916.31     21.09 o
   8  10   1      213.66      213.97      6.63 o
  10  10   1        2.50        6.95      1.03 o
  12  10   1       21.81       20.69      2.74 o
 -13  11   1       55.43       64.74      3.34 o
 -11  11   1       12.43        8.82      2.18 o
  -9  11   1       15.93       16.64      2.26 o
  -7  11   1       85.31       83.81      3.57 o
  -5  11   1      418.75      404.73     10.45 o
  -3  11   1       26.30       34.08      2.30 o
  -1  11   1       58.39       57.99      2.50 o
   1  11   1       16.28       17.87      1.87 o
   3  11   1        0.04       -0.32      1.35 o
   5  11   1        0.05        0.32      1.87 o
   7  11   1       16.06       13.03      2.07 o
   9  11   1      346.23      340.87      9.49 o
  11  11   1        8.28        9.37      2.18 o
 -12  12   1      132.63      168.69      6.51 o
 -10  12   1      172.13      177.82      5.80 o
  -8  12   1      106.11      107.96      4.29 o
  -6  12   1        1.59        5.72      2.30 o
  -4  12   1        0.15       -0.48      1.51 o
  -2  12   1      224.57      195.46      5.52 o
   0  12   1      255.99      260.56      7.15 o
   2  12   1      227.12      223.10      6.24 o
   4  12   1        7.85        8.10      1.75 o
   6  12   1      104.80      101.72      4.01 o
   8  12   1       54.75       48.62      3.10 o
  10  12   1        1.44        5.56      2.30 o
 -11  13   1       16.00        8.02      2.18 o
  -9  13   1       11.41       13.50      1.79 o
  -7  13   1       11.53        8.62      2.14 o
  -5  13   1        2.76        3.34      1.75 o
  -3  13   1      272.70      262.66      7.39 o
  -1  13   1        2.90        0.71      2.03 o
   1  13   1        1.10        4.29      1.79 o
   3  13   1      339.82      326.25      9.29 o
   5  13   1        0.96        2.34      2.66 o
   7  13   1       97.73      105.93      4.13 o
   9  13   1        2.18       -0.68      2.62 o
 -10  14   1        7.30        2.70      1.99 o
  -8  14   1        0.21        3.06      2.26 o
  -6  14   1       69.17       82.46      3.77 o
  -4  14   1        2.36        4.29      2.74 o
  -2  14   1      390.94      389.44     10.29 o
   0  14   1       88.23       85.99      3.69 o
   2  14   1        2.60        4.33      2.34 o
   4  14   1      591.74      596.62     14.78 o
   6  14   1      144.11      184.22      6.24 o
   8  14   1        4.58        0.75      2.11 o
  -7  15   1      103.36      132.46      5.04 o
  -5  15   1       28.26       36.06      3.06 o
  -3  15   1       92.22       76.38      3.42 o
  -1  15   1       25.03       23.31      2.74 o
   1  15   1        0.01        3.97      2.03 o
   3  15   1       19.32       23.00      2.54 o
   5  15   1        2.30       -0.36      2.11 o
  -4  16   1        4.01        7.35      2.58 o
  -2  16   1        3.58        0.24      2.07 o
   0  16   1      121.19      133.73      5.32 o
   2  16   1       76.28       67.52      3.42 o
   4  16   1       29.32       29.83      3.93 o
 -18   0   2       75.81       79.68      5.32 o
 -16   0   2       20.53       25.78      1.95 o
 -14   0   2      574.11      552.69     10.88 o
 -12   0   2      835.74      868.73     14.70 o
 -10   0   2      396.63      377.53      6.47 o
  -8   0   2     1344.36     1383.33     22.08 o
  -6   0   2      264.69      163.76      2.54 o
  -4   0   2     1565.12     1682.92     37.14 o
   0   0   2       19.90       14.54      0.71 o
   2   0   2        0.46        0.56      0.40 o
   4   0   2      166.09      187.27      3.85 o
   6   0   2      580.80      633.91     10.45 o
   8   0   2      684.65      710.65     11.80 o
  10   0   2      343.04      309.93      6.47 o
  12   0   2      620.55      605.16     21.21 o
  14   0   2        6.44        7.23      2.46 o
 -17   1   2       63.69       61.72      2.03 o
 -15   1   2      837.35      835.56     13.98 o
 -13   1   2      143.14      134.61      2.14 o
 -11   1   2      393.70      390.36      5.00 o
  -9   1   2      620.40      643.01      7.15 o
  -7   1   2     1118.75     1253.96     13.31 o
  -5   1   2     1021.24     1005.52     12.03 o
  -3   1   2     1553.45     1467.01     22.84 o
   3   1   2     4259.84     4447.87     98.15 o
   5   1   2      771.32      792.95     10.60 o
   7   1   2      224.05      208.36      3.14 o
   9   1   2       60.02       57.67      1.55 o
  11   1   2       91.68       96.60      2.78 o
  13   1   2       46.88       49.33      2.26 o
  15   1   2        6.43        4.61      2.03 o
 -18   2   2       25.81       20.97      2.94 o
 -16   2   2        0.67        0.40      0.87 o
 -14   2   2       62.23       57.39      1.35 o
 -12   2   2       24.17       28.68      0.83 o
 -10   2   2       50.75       62.87      1.07 o
  -8   2   2       84.77       98.94      1.39 o
  -6   2   2     6291.59     6059.30    185.65 o
  -4   2   2     1740.37     1354.05     19.34 o
  -2   2   2       58.97      109.58      1.95 o
   0   2   2       70.58       72.41      1.47 o
   4   2   2       71.67       91.59      1.75 o
   6   2   2     1634.53     1780.39     25.78 o
   8   2   2      146.11      125.31      2.38 o
  10   2   2       66.37       62.64      1.71 o
  12   2   2        3.35        2.74      1.15 o
  14   2   2      170.64      154.11      5.68 o
 -17   3   2      358.02      334.51      9.10 o
 -15   3   2      493.46      477.22      9.81 o
 -13   3   2       22.11       25.82      0.87 o
 -11   3   2       84.07      104.78      1.75 o
  -9   3   2      161.85      165.39      2.30 o
  -7   3   2      785.84      802.48     10.60 o
  -5   3   2      521.26      481.15      7.03 o
  -3   3   2      722.97      822.22     13.07 o
  -1   3   2     3480.06     3172.94     49.09 o
   1   3   2     2235.96     2022.52     31.66 o
   3   3   2     2525.33     2677.01     41.55 o
   5   3   2      968.29     1074.23     14.18 o
   7   3   2       76.65       73.60      1.63 o
   9   3   2       88.21       84.96      2.46 o
  11   3   2      158.11      156.73      3.34 o
  13   3   2        0.48        1.43      1.19 o
  15   3   2        4.35        4.05      2.07 o
 -18   4   2       21.85       16.13      3.81 o
 -16   4   2        7.96        7.86      1.75 o
 -14   4   2       46.14       55.53      1.83 o
 -12   4   2       34.99       34.99      1.07 o
 -10   4   2     2194.79     2281.45     32.29 o
  -8   4   2      267.06      319.86      4.57 o
  -6   4   2      252.64      264.05      4.05 o
  -2   4   2      293.17      242.09      4.21 o
   0   4   2      383.11      383.92      6.32 o
   2   4   2     1780.18     1798.63     28.28 o
   4   4   2       28.92       38.17      1.15 o
   6   4   2      739.84      775.27     10.25 o
   8   4   2      125.80      115.82      2.78 o
  10   4   2       86.51       85.44      2.58 o
  12   4   2       77.78       74.87      2.46 o
  14   4   2       54.49       55.37      3.02 o
 -17   5   2       14.38       12.59      1.87 o
 -15   5   2      131.68      127.06      2.90 o
 -13   5   2       45.51       37.06      1.31 o
 -11   5   2       12.36        9.85      0.79 o
  -9   5   2      668.86      687.02      9.45 o
  -7   5   2       60.28       76.18      1.47 o
  -5   5   2        6.80        5.56      0.60 o
  -3   5   2     5655.07     5654.60    172.42 o
  -1   5   2     4796.63     4660.36     83.17 o
   1   5   2      436.57      599.00      9.97 o
   3   5   2     1147.62     1285.58     21.09 o
   5   5   2      465.18      445.88      7.67 o
   7   5   2      336.82      349.41      5.60 o
   9   5   2      387.20      359.14      7.43 o
  11   5   2        7.85        6.00      2.11 o
  13   5   2       30.70       35.07      2.62 o
 -16   6   2        0.58        5.16      2.03 o
 -14   6   2      270.82      264.37      5.56 o
 -12   6   2       11.16        7.15      0.79 o
 -10   6   2       67.56       81.38      1.67 o
  -8   6   2        1.30        0.71      0.71 o
  -6   6   2       16.69       12.07      0.83 o
  -4   6   2      304.95      333.88      5.64 o
  -2   6   2      514.91      510.66      8.46 o
   0   6   2      227.40      254.40      4.29 o
   2   6   2      419.21      483.22      8.26 o
   4   6   2      401.48      374.43      6.51 o
   6   6   2      100.79       86.90      2.14 o
   8   6   2       73.53       76.22      2.11 o
  10   6   2      258.80      250.67      6.71 o
  12   6   2        3.02        3.10      1.91 o
  14   6   2        0.01        7.27      2.07 o
 -17   7   2        4.87        3.02      2.26 o
 -15   7   2       31.17       36.54      1.91 o
 -13   7   2       95.02       86.98      2.54 o
 -11   7   2      290.59      264.41      4.93 o
  -9   7   2      265.99      261.23      4.61 o
  -7   7   2       23.81       25.82      0.99 o
  -5   7   2       15.60       10.80      0.91 o
  -3   7   2       13.67       12.35      0.83 o
  -1   7   2     1349.74     1664.85     26.49 o
   3   7   2       45.71       70.38      1.91 o
   5   7   2       23.91       23.51      1.51 o
   7   7   2        0.38        0.91      0.75 o
   9   7   2       40.06       34.20      1.27 o
  11   7   2      287.63      303.97      8.70 o
  13   7   2       34.96       35.91      3.18 o
 -16   8   2        2.95        6.67      2.22 o
 -14   8   2       21.97       26.29      1.59 o
 -12   8   2       42.96       39.04      1.75 o
 -10   8   2       27.60       21.45      1.31 o
  -8   8   2      139.32      116.61      2.50 o
  -6   8   2      748.06      679.95     10.01 o
  -4   8   2       34.52       21.29      1.07 o
  -2   8   2      454.74      456.65      6.95 o
   0   8   2      318.70      311.95      5.44 o
   2   8   2      801.54      846.29     14.02 o
   4   8   2       38.16       36.46      2.22 o
   6   8   2      145.71      133.85      4.37 o
   8   8   2      615.63      649.68     12.47 o
  10   8   2        8.50        7.35      2.14 o
  12   8   2       66.29       55.21      2.90 o
 -15   9   2        0.03        1.79      3.10 o
 -13   9   2       25.19       34.28      1.67 o
 -11   9   2       37.95       40.75      2.46 o
  -9   9   2       30.99       22.60      1.47 o
  -7   9   2       24.94       31.14      1.79 o
  -5   9   2      156.90      137.35      3.26 o
  -3   9   2       41.10       39.16      1.39 o
  -1   9   2       40.14       53.34      1.75 o
   1   9   2       22.74       13.27      1.43 o
   3   9   2       54.79       53.98      2.58 o
   5   9   2        0.72        8.18      1.99 o
   7   9   2       13.97       12.47      1.91 o
   9   9   2       33.42       25.70      2.82 o
  11   9   2        0.00       -1.67      1.67 o
 -14  10   2        0.33        1.35      1.63 o
 -12  10   2       35.07       37.53      2.07 o
 -10  10   2      382.30      395.56     10.41 o
  -8  10   2      820.02      911.03     21.89 o
  -6  10   2      476.07      473.96     11.76 o
  -4  10   2     1744.37     1687.73     37.18 o
  -2  10   2       82.44       74.55      3.18 o
   0  10   2       49.98       37.73      2.46 o
   2  10   2       31.50       28.28      2.11 o
   4  10   2        3.02        2.98      1.71 o
   6  10   2      192.18      188.07      5.64 o
   8  10   2       10.73        9.18      2.03 o
  10  10   2       55.86       67.24      3.73 o
  12  10   2        1.70        0.95      1.87 o
 -13  11   2       46.19       65.54      2.62 o
 -11  11   2       19.26       20.89      2.18 o
  -9  11   2      178.46      161.26      3.85 o
  -7  11   2        0.00       -1.59      2.03 o
  -5  11   2      369.09      356.00      9.10 o
  -3  11   2       83.50       87.74      3.46 o
  -1  11   2      453.44      409.26     10.09 o
   1  11   2      176.09      133.69      4.37 o
   3  11   2      473.66      429.80     10.88 o
   5  11   2      102.99      103.67      3.81 o
   7  11   2       43.32       50.13      3.06 o
   9  11   2      304.24      326.17      9.10 o
  11  11   2        0.27        0.64      2.86 o
 -12  12   2      203.08      211.18      6.24 o
 -10  12   2      206.78      208.72      5.96 o
  -8  12   2      212.55      212.81      6.28 o
  -6  12   2      109.60       98.26      3.69 o
  -4  12   2       52.95       57.39      3.14 o
  -2  12   2      361.22      356.12      9.18 o
   0  12   2        4.62        7.98      1.91 o
   2  12   2       74.69       67.24      3.30 o
   4  12   2       25.07       32.05      2.46 o
   6  12   2        2.57        2.62      2.22 o
   8  12   2       28.28       36.10      3.06 o
  10  12   2        7.25        1.07      2.22 o
 -11  13   2       31.59       32.97      2.62 o
  -9  13   2      111.13       98.62      3.73 o
  -7  13   2      110.65      112.64      4.05 o
  -5  13   2        4.42        0.68      1.71 o
  -3  13   2       54.44       48.58      2.90 o
  -1  13   2      174.14      145.05      4.61 o
   1  13   2       38.62       38.45      2.46 o
   3  13   2        2.22        2.66      2.22 o
   5  13   2        5.27        7.35      2.74 o
   7  13   2       81.15       90.32      3.81 o
   9  13   2       16.64       18.83      2.42 o
 -10  14   2       43.22       37.49      2.82 o
  -8  14   2       17.39       17.28      2.18 o
  -6  14   2        0.23        3.18      2.18 o
  -4  14   2        0.60        3.65      2.14 o
  -2  14   2       18.07       19.30      2.22 o
   0  14   2       28.64       17.99      2.22 o
   2  14   2        3.46        6.99      2.38 o
   4  14   2        1.71        2.50      2.07 o
   6  14   2       23.60       38.49      3.22 o
  -7  15   2      141.20      127.97      4.69 o
  -5  15   2        6.54        6.24      2.82 o
  -3  15   2       27.29       20.85      2.94 o
  -1  15   2       66.47       68.63      3.65 o
   1  15   2        0.00        3.42      2.11 o
   3  15   2       12.97       20.46      3.26 o
   5  15   2       22.97       23.55      2.18 o
  -6  16   2        2.74        0.83      2.38 o
  -4  16   2       55.39       52.91      3.46 o
  -2  16   2        1.28        1.91      2.58 o
   0  16   2        0.28        1.31      2.42 o
   2  16   2       12.39       14.54      2.66 o
 -19   1   3       19.91       21.49      2.14 o
 -17   1   3      206.80      214.32      5.08 o
 -15   1   3      204.47      197.28      3.85 o
 -13   1   3       25.14       28.04      0.87 o
 -11   1   3      246.23      225.52      2.94 o
  -9   1   3      371.48      392.46      4.73 o
  -7   1   3      240.43      230.85      2.86 o
  -5   1   3     1676.13     1709.22     20.34 o
  -3   1   3     4104.60     3954.88    121.34 o
  -1   1   3       67.65       46.67      0.75 o
   1   1   3      640.57      703.38     13.31 o
   3   1   3     2347.70     2418.20     37.73 o
   5   1   3      348.84      320.09      4.96 o
   7   1   3       63.71       49.73      1.15 o
   9   1   3       86.51       89.69      2.14 o
  11   1   3        1.51        3.57      1.15 o
  13   1   3       71.52       72.65      3.38 o
 -18   2   3       14.24       20.81      3.34 o
 -16   2   3       99.63       88.65      2.26 o
 -14   2   3       34.03       37.22      0.95 o
 -12   2   3      101.76      110.14      1.67 o
 -10   2   3       34.88       24.63      0.56 o
  -8   2   3     3478.53     3672.99     51.24 o
  -4   2   3     2123.94     2183.54     27.96 o
  -2   2   3       54.62       47.31      0.91 o
   0   2   3      584.56      582.91      8.62 o
   2   2   3     4795.11     4734.76    105.45 o
   4   2   3     2934.32     2977.48     53.90 o
   6   2   3      492.55      508.08      7.82 o
   8   2   3      346.20      351.99      6.20 o
  10   2   3        6.39        6.91      1.11 o
  12   2   3        5.97       12.83      2.58 o
  14   2   3        0.31        4.37      1.91 o
 -17   3   3       50.27       45.08      2.62 o
 -15   3   3      129.10      137.55      3.57 o
 -13   3   3       23.02       22.52      0.75 o
 -11   3   3       62.32       58.23      1.03 o
  -9   3   3       39.47       34.04      0.71 o
  -7   3   3      553.02      534.50      6.67 o
  -5   3   3     3378.16     3398.06     52.75 o
  -3   3   3       11.65       13.03      0.56 o
  -1   3   3      668.24      652.26     10.68 o
   1   3   3       75.26       55.01      1.31 o
   3   3   3     1329.33     1284.03     20.89 o
   5   3   3      451.70      459.51      6.87 o
   7   3   3      127.02      139.69      4.05 o
   9   3   3        8.94       11.00      1.35 o
  11   3   3        4.53        4.25      1.15 o
  13   3   3        8.48       13.74      2.34 o
 -18   4   3        2.27        2.82      2.74 o
 -16   4   3      414.95      400.21      8.42 o
 -14   4   3      170.66      160.90      2.94 o
 -12   4   3       12.49       13.19      0.71 o
 -10   4   3      586.73      570.76      7.43 o
  -8   4   3     2613.54     2952.93     38.05 o
  -6   4   3      530.21      606.03      8.86 o
  -4   4   3     3699.06     3886.80     60.25 o
  -2   4   3     3038.86     3075.66     47.74 o
   0   4   3        0.00       -0.56      0.56 o
   2   4   3     1154.80     1283.43     20.61 o
   4   4   3      213.94      202.17      2.98 o
   6   4   3      163.35      141.16      2.86 o
   8   4   3      136.64      138.98      3.30 o
  10   4   3      344.80      342.50      7.11 o
  12   4   3       59.68       54.89      2.90 o
  14   4   3        0.00        0.20      1.67 o
 -17   5   3        5.46        3.02      1.79 o
 -15   5   3       74.64       80.91      2.18 o
 -13   5   3        7.75        5.48      0.71 o
 -11   5   3      561.06      527.35      7.94 o
  -9   5   3      194.57      203.40      2.82 o
  -7   5   3       19.11       11.08      0.68 o
  -5   5   3      229.70      242.44      4.21 o
  -3   5   3       13.24       15.17      0.68 o
  -1   5   3      841.24      861.54     13.74 o
   1   5   3      362.91      397.47      6.87 o
   3   5   3       50.30       58.27      1.59 o
   5   5   3      216.24      232.59      3.38 o
   7   5   3       12.72       12.39      1.19 o
   9   5   3        1.61        5.28      2.26 o
  11   5   3       82.18       83.69      2.78 o
  13   5   3      157.84      164.75      5.72 o
 -18   6   3       76.31       62.16      4.17 o
 -16   6   3        0.03        1.83      1.35 o
 -14   6   3      421.50      432.46      8.66 o
 -12   6   3      130.22      128.37      2.34 o
 -10   6   3      274.70      267.19      3.93 o
  -8   6   3      584.91      535.57      8.06 o
  -6   6   3      567.41      491.04      8.02 o
  -4   6   3      125.36      133.65      2.62 o
  -2   6   3      130.33      116.97      2.38 o
   0   6   3       85.69       92.98      2.03 o
   2   6   3      680.23      745.72     12.43 o
   4   6   3      239.93      242.32      4.45 o
   6   6   3      119.40      107.96      2.30 o
   8   6   3      218.78      197.01      4.65 o
  10   6   3      137.05      155.22      5.36 o
  12   6   3       33.13       38.57      3.30 o
 -17   7   3       82.08       79.32      2.62 o
 -15   7   3       23.69       23.71      1.55 o
 -13   7   3      158.53      172.94      4.05 o
 -11   7   3      236.73      222.07      3.77 o
  -9   7   3      123.08      113.95      2.42 o
  -7   7   3     1739.50     1656.67     23.87 o
  -5   7   3      152.63      155.58      2.94 o
  -3   7   3       25.21       18.39      0.91 o
  -1   7   3      131.65      140.76      2.78 o
   1   7   3      597.81      588.79      9.81 o
   3   7   3       65.61       61.17      1.71 o
   5   7   3       48.74       35.99      2.50 o
   7   7   3       64.89       55.33      1.63 o
   9   7   3      168.84      173.73      5.56 o
  11   7   3      187.69      187.51      6.32 o
  13   7   3        0.21        5.48      2.18 o
 -16   8   3       19.16       20.14      2.07 o
 -14   8   3        1.86        2.30      1.11 o
 -12   8   3        0.04        1.19      1.03 o
 -10   8   3      113.33      100.85      2.66 o
  -8   8   3     1663.96     1563.69     28.48 o
  -6   8   3     3639.57     3652.82     80.99 o
  -4   8   3      321.20      315.61      5.48 o
  -2   8   3       33.95       27.60      1.23 o
   0   8   3       23.91       19.10      1.23 o
   2   8   3       11.16        7.63      1.67 o
   4   8   3      871.83      943.68     22.00 o
   6   8   3        2.28       -1.95      1.95 o
   8   8   3        7.01       10.68      2.46 o
  10   8   3      141.98      154.51      5.28 o
  12   8   3        1.06        1.43      2.03 o
 -15   9   3      246.25      256.58      7.59 o
 -13   9   3        5.40        5.08      1.35 o
 -11   9   3       85.47       99.65      3.73 o
  -9   9   3      168.20      145.13      3.34 o
  -7   9   3      300.15      284.43      5.92 o
  -5   9   3      624.59      634.98     12.15 o
  -3   9   3        0.00        1.39      0.87 o
  -1   9   3      217.81      235.49      5.12 o
   1   9   3      152.91      136.59      4.09 o
   3   9   3       74.72       73.40      2.94 o
   5   9   3      410.67      393.02      9.97 o
   7   9   3       89.64       90.72      3.57 o
   9   9   3      176.63      168.88      5.56 o
  11   9   3       52.44       50.72      3.26 o
 -14  10   3       19.80       20.34      1.59 o
 -12  10   3       33.71       32.29      2.34 o
 -10  10   3       32.57       36.38      2.42 o
  -8  10   3      222.84      223.14      6.51 o
  -6  10   3     3304.51     3524.33    114.43 o
  -4  10   3      662.22      654.33     15.37 o
  -2  10   3        8.33        8.82      1.71 o
   0  10   3      193.38      196.85      5.76 o
   2  10   3       49.49       42.94      2.46 o
   4  10   3       80.07       76.38      3.10 o
   6  10   3      148.21      163.36      5.72 o
   8  10   3        7.88       12.59      2.46 o
  10  10   3       53.02       52.87      3.30 o
 -13  11   3      465.42      463.04      8.18 o
 -11  11   3        0.57        2.74      2.03 o
  -9  11   3       60.90       56.76      2.86 o
  -7  11   3      277.07      287.76      7.75 o
  -5  11   3      122.53      136.83      4.25 o
  -3  11   3       15.92       20.46      2.54 o
  -1  11   3      423.58      354.37      8.98 o
   1  11   3       73.81       66.45      3.22 o
   3  11   3        1.32        3.06      2.07 o
   5  11   3       18.74       26.81      2.18 o
   7  11   3       73.68       90.12      4.25 o
   9  11   3        0.14       13.42      4.77 o
 -12  12   3      105.29      115.46      4.29 o
 -10  12   3        1.68       -1.47      1.47 o
  -8  12   3        1.55        2.46      1.59 o
  -6  12   3       79.94       73.00      3.42 o
  -4  12   3      351.60      332.41      8.94 o
  -2  12   3        3.95        3.81      2.14 o
   0  12   3        5.12       10.72      2.62 o
   2  12   3        0.12        1.43      1.83 o
   4  12   3       36.28       45.99      3.06 o
   6  12   3        4.65        1.07      2.03 o
   8  12   3       18.33       22.52      2.82 o
 -11  13   3      233.29      270.37      7.98 o
  -9  13   3       61.42       61.09      3.10 o
  -7  13   3        8.17        9.81      2.07 o
  -5  13   3        5.57       14.93      2.66 o
  -3  13   3        4.17        7.59      2.11 o
  -1  13   3      343.72      331.81      8.90 o
   1  13   3       37.26       38.25      2.62 o
   3  13   3       78.05       71.65      3.53 o
   5  13   3       51.00       51.71      3.65 o
   7  13   3        0.42       -2.14      2.94 o
 -10  14   3       16.11       19.07      2.74 o
  -8  14   3       40.20       35.91      2.42 o
  -6  14   3       21.86       32.49      2.94 o
  -4  14   3        3.19       -0.16      2.38 o
  -2  14   3       57.61       54.61      3.18 o
   0  14   3        2.60        4.01      2.11 o
   2  14   3       53.55       49.05      2.82 o
   4  14   3       30.78       26.93      2.62 o
   6  14   3        1.23        7.27      2.78 o
  -9  15   3        0.87        7.27      2.22 o
  -7  15   3        0.33       -0.36      1.79 o
  -5  15   3       26.70       25.14      2.30 o
  -3  15   3        0.06        0.28      2.26 o
  -1  15   3       44.39       45.99      2.74 o
   1  15   3       11.38        5.40      2.54 o
   3  15   3        0.48        3.18      2.18 o
  -6  16   3       83.84       82.62      3.97 o
  -4  16   3       70.43       87.38      4.13 o
  -2  16   3        5.39        3.81      2.42 o
   0  16   3        2.34        1.23      4.21 o
 -18   0   4       26.58       30.54      3.38 o
 -16   0   4        0.06       -0.36      0.75 o
 -12   0   4      733.47      698.45     11.56 o
 -10   0   4        1.14        1.39      0.32 o
  -8   0   4     3324.70     3282.96     59.10 o
  -6   0   4     4343.09     4536.36     80.75 o
  -4   0   4     2477.43     2243.24     34.91 o
  -2   0   4      619.16      575.88      9.41 o
   0   0   4     2616.68     3058.31     69.15 o
   4   0   4       13.95       13.15      1.19 o
   6   0   4      379.63      339.12      8.02 o
   8   0   4        2.37        2.34      0.60 o
  10   0   4       10.29       10.68      2.54 o
  12   0   4       32.19       26.85      4.49 o
 -19   1   4       13.49       16.40      2.18 o
 -17   1   4        0.03        0.44      2.38 o
 -15   1   4      275.48      290.26      5.56 o
 -13   1   4     2217.24     2171.11     39.80 o
 -11   1   4       42.85       41.59      0.75 o
  -9   1   4      239.73      257.18      3.69 o
  -7   1   4      447.97      527.27      6.16 o
  -5   1   4      850.18      908.69      9.73 o
  -1   1   4      372.26      369.54      5.12 o
   1   1   4       35.75       29.83      0.79 o
   3   1   4     1529.48     1510.27     23.71 o
   5   1   4      128.41      123.68      2.30 o
   7   1   4        0.16        1.35      0.68 o
   9   1   4       99.62       99.89      4.09 o
  11   1   4      100.44       98.78      3.93 o
  13   1   4       49.70       51.63      4.93 o
 -18   2   4       59.53       59.62      3.02 o
 -16   2   4      578.84      583.67     11.84 o
 -14   2   4     1041.59     1007.74     12.55 o
 -12   2   4      143.23      139.13      1.91 o
 -10   2   4      419.48      445.64      5.00 o
  -8   2   4      442.39      501.77      6.75 o
  -6   2   4     1133.35     1365.93     16.32 o
  -4   2   4       72.86       88.29      1.39 o
  -2   2   4     2777.30     2673.19     34.32 o
   0   2   4      119.84      145.17      2.90 o
   2   2   4     3028.99     3169.92     50.20 o
   4   2   4     2061.27     2244.71     35.51 o
   6   2   4       48.10       49.33      1.55 o
   8   2   4        5.83        3.57      0.75 o
  10   2   4        7.74       16.32      2.58 o
  12   2   4       22.47       22.84      2.26 o
 -19   3   4      159.96      152.16      7.39 o
 -17   3   4       15.81       22.72      3.69 o
 -15   3   4        0.00        0.79      0.48 o
 -13   3   4      204.43      212.61      3.02 o
 -11   3   4      219.63      225.88      2.98 o
  -9   3   4     2796.28     2904.67     37.14 o
  -7   3   4      902.37      821.07     10.72 o
  -5   3   4        0.56        0.16      0.28 o
  -1   3   4     3478.99     3602.85     56.36 o
   1   3   4     2411.16     2605.31     40.95 o
   3   3   4     1833.66     1843.86     25.74 o
   5   3   4        0.58        3.18      0.68 o
   7   3   4      811.02      788.50     15.13 o
   9   3   4       28.13       21.41      1.39 o
  11   3   4        7.23        9.85      2.38 o
  13   3   4      108.81       88.93      4.09 o
 -18   4   4        7.09       11.32      2.82 o
 -16   4   4      197.32      170.71      4.25 o
 -14   4   4      283.51      247.57      4.21 o
 -12   4   4       16.78       13.03      0.60 o
 -10   4   4        3.13        2.07      0.40 o
  -8   4   4     1641.53     1667.08     21.49 o
  -6   4   4      360.57      413.95      6.36 o
  -4   4   4       88.18      101.76      1.75 o
  -2   4   4     1997.80     2084.24     32.57 o
   0   4   4        0.34        0.60      0.91 o
   2   4   4      280.73      289.31      4.41 o
   4   4   4      902.85     1013.23     14.85 o
   6   4   4      422.81      394.13      8.02 o
   8   4   4      136.38      137.55      3.50 o
  10   4   4      142.40      143.46      4.81 o
  12   4   4       30.11       36.62      2.90 o
 -17   5   4        0.30       -0.20      1.79 o
 -15   5   4        3.28        2.74      0.91 o
 -13   5   4      461.45      427.49      6.83 o
 -11   5   4      256.04      277.44      4.49 o
  -9   5   4      470.58      507.41      6.91 o
  -7   5   4     2052.61     2208.32     30.82 o
  -5   5   4     4524.93     4621.64     81.66 o
  -3   5   4       80.41       79.12      1.75 o
  -1   5   4      587.25      605.87      9.73 o
   1   5   4      407.33      343.85      5.84 o
   3   5   4      467.36      465.78      7.86 o
   5   5   4       29.81       38.88      1.51 o
   7   5   4        1.40        1.99      0.91 o
   9   5   4       51.71       47.42      2.11 o
  11   5   4      112.52      114.71      4.61 o
 -18   6   4       12.81       14.42      1.47 o
 -16   6   4        7.68        6.24      1.43 o
 -14   6   4      205.92      202.41      4.49 o
 -12   6   4      132.80      106.72      2.03 o
 -10   6   4        5.05        7.07      0.75 o
  -8   6   4       33.95       30.19      0.95 o
  -6   6   4      483.52      437.46      6.59 o
  -4   6   4      948.08      968.62     15.81 o
  -2   6   4       77.24       76.34      1.79 o
   0   6   4      774.73      885.85     14.26 o
   2   6   4     1156.10     1265.64     21.05 o
   4   6   4       23.81       28.52      1.99 o
   6   6   4       59.29       51.67      1.79 o
   8   6   4      147.92      145.33      4.77 o
  10   6   4       15.82       15.89      2.38 o
  12   6   4       27.34       26.37      3.38 o
 -17   7   4       62.51       52.67      3.02 o
 -15   7   4      259.88      233.86      6.36 o
 -13   7   4      111.33       99.18      2.82 o
 -11   7   4      986.51      897.17     13.23 o
  -9   7   4      581.51      554.83      9.33 o
  -7   7   4      725.00      673.47      9.97 o
  -5   7   4     1978.82     2013.86     32.37 o
  -3   7   4       36.35       48.46      1.43 o
  -1   7   4     1633.75     1555.43     24.47 o
   1   7   4      439.87      407.32      7.11 o
   3   7   4       33.06       20.34      1.95 o
   5   7   4      231.91      214.24      4.61 o
   7   7   4       14.01        5.72      2.07 o
   9   7   4       85.16       95.92      3.97 o
  11   7   4        6.73       -0.28      3.77 o
 -16   8   4       63.81       48.66      2.62 o
 -14   8   4        2.72        3.18      1.15 o
 -12   8   4      101.14       84.64      2.42 o
 -10   8   4      331.88      312.59      6.20 o
  -8   8   4      609.27      599.36      9.97 o
  -6   8   4      124.12      139.33      2.94 o
  -4   8   4      277.04      274.93      5.08 o
  -2   8   4      780.75      728.05     11.88 o
   0   8   4      849.86      811.89     15.17 o
   2   8   4       23.61       38.21      2.54 o
   4   8   4       27.87       29.07      2.34 o
   6   8   4       50.21       35.67      1.59 o
   8   8   4        7.72        9.21      2.26 o
  10   8   4        3.90       -0.99      2.70 o
 -15   9   4       82.56       84.20      3.22 o
 -13   9   4      185.08      184.73      4.29 o
 -11   9   4       20.87       20.02      1.23 o
  -9   9   4        0.28        0.52      1.03 o
  -7   9   4      883.24      846.09     16.17 o
  -5   9   4      972.60      909.60     17.16 o
  -3   9   4        0.35       -1.15      1.15 o
  -1   9   4       26.93       38.09      2.62 o
   1   9   4      203.40      187.23      5.40 o
   3   9   4      274.12      289.27      7.75 o
   5   9   4        0.44        4.29      2.03 o
   7   9   4       26.64       27.13      2.78 o
   9   9   4        8.55       11.64      3.14 o
 -16  10   4       30.90       42.34      2.90 o
 -14  10   4        0.44        6.63      1.83 o
 -12  10   4      333.65      349.57      8.98 o
 -10  10   4      979.04      954.76     23.16 o
  -8  10   4       73.14       70.18      2.30 o
  -6  10   4      112.29      110.02      3.77 o
  -4  10   4     1838.46     1828.65     41.47 o
  -2  10   4      287.98      288.76      7.59 o
   0  10   4      488.88      483.54     11.84 o
   2  10   4        7.38        4.65      1.75 o
   4  10   4      172.58      179.93      5.60 o
   6  10   4       80.80       84.40      3.85 o
   8  10   4       94.20       91.15      3.85 o
 -15  11   4       57.44       79.32      3.50 o
 -13  11   4       30.21       48.34      3.97 o
 -11  11   4      187.04      176.19      5.12 o
  -9  11   4      568.75      540.53     13.11 o
  -7  11   4      391.04      412.48     10.57 o
  -5  11   4      479.46      472.93     11.68 o
  -3  11   4     1139.98     1198.12     22.40 o
  -1  11   4      161.16      193.19      6.00 o
   1  11   4       12.34       12.63      2.54 o
   3  11   4       10.31       13.58      2.11 o
   5  11   4        3.05        4.96      2.42 o
   7  11   4        4.02        5.72      2.18 o
   9  11   4        6.71       12.99      2.66 o
 -14  12   4       58.63       60.25      3.30 o
 -12  12   4       23.19       32.25      2.11 o
 -10  12   4       87.47       91.11      3.57 o
  -8  12   4      210.65      217.78      6.16 o
  -6  12   4       22.39       17.36      2.11 o
  -4  12   4       24.82       21.53      2.07 o
  -2  12   4      633.75      619.57     15.21 o
   0  12   4       38.21       19.03      2.34 o
   2  12   4      144.25      132.62      4.65 o
   4  12   4        2.22       11.32      2.22 o
   6  12   4       16.79       19.30      2.62 o
   8  12   4       76.95       77.73      5.76 o
 -11  13   4       79.42       81.62      3.14 o
  -9  13   4       67.19       53.14      2.86 o
  -7  13   4        0.05        4.53      2.07 o
  -5  13   4       17.76       19.82      2.07 o
  -3  13   4        0.00        5.88      2.58 o
  -1  13   4       51.87       55.57      3.53 o
   1  13   4       76.37       67.88      3.50 o
   3  13   4        0.07        1.99      2.11 o
   5  13   4        2.04        1.19      2.14 o
 -10  14   4       29.65       26.41      2.98 o
  -8  14   4       22.89       31.02      2.94 o
  -6  14   4       30.69       36.30      2.98 o
  -4  14   4        7.31        7.39      2.03 o
  -2  14   4       25.61       19.90      2.50 o
   0  14   4       16.52       10.76      2.54 o
   2  14   4        0.87        2.50      2.98 o
   4  14   4       32.31       40.43      3.50 o
  -9  15   4       17.94       18.43      2.46 o
  -7  15   4       12.62        8.54      2.86 o
  -5  15   4        0.35        2.18      2.34 o
  -3  15   4        2.90        4.49      2.30 o
  -1  15   4       11.72       26.02      2.78 o
   1  15   4        6.90        9.37      2.11 o
  -4  16   4        5.75        2.58      2.38 o
  -2  16   4        1.92        2.18      2.62 o
 -19   1   5        9.47        6.67      2.03 o
 -17   1   5      169.31      159.87      5.24 o
 -15   1   5        3.63        3.46      0.48 o
 -13   1   5       98.36      108.75      2.07 o
 -11   1   5       26.06       27.92      0.75 o
  -9   1   5      369.64      363.55      4.69 o
  -7   1   5     1315.97     1359.69     15.33 o
  -5   1   5     2500.54     2711.84     26.85 o
  -3   1   5      427.73      446.44      5.28 o
  -1   1   5       71.19       72.41      1.23 o
   1   1   5      557.39      556.14      8.42 o
   3   1   5      492.47      539.34      9.21 o
   5   1   5      532.32      536.40     13.03 o
   7   1   5      125.79      120.03      4.25 o
   9   1   5        5.75        7.47      2.03 o
  11   1   5        6.94        7.47      2.14 o
 -18   2   5      118.57      114.07      4.29 o
 -16   2   5      367.69      391.39      8.82 o
 -14   2   5      742.68      743.50      9.21 o
 -12   2   5      673.23      625.73      9.37 o
 -10   2   5      741.70      721.89      8.98 o
  -8   2   5      264.98      227.79      3.30 o
  -6   2   5      662.39      663.22      7.59 o
  -4   2   5       83.91       95.88      1.67 o
  -2   2   5        5.46        3.61      0.44 o
   0   2   5      600.89      639.08      9.61 o
   2   2   5      367.52      422.85      6.43 o
   4   2   5        8.32       -0.44      1.27 o
   6   2   5        8.24        8.98      1.83 o
   8   2   5        0.29        0.20      1.71 o
  10   2   5       46.92       43.17      2.74 o
  12   2   5       28.47       24.15      2.94 o
 -19   3   5       43.08       60.25      5.24 o
 -17   3   5        6.48        2.86      2.38 o
 -15   3   5       47.73       48.50      1.31 o
 -13   3   5       16.18       14.97      0.44 o
 -11   3   5        6.46       13.54      0.64 o
  -9   3   5      181.48      147.63      2.26 o
  -7   3   5     3559.67     4145.77     64.38 o
  -5   3   5     3921.02     4107.64     72.92 o
  -3   3   5      324.84      312.59      4.33 o
  -1   3   5      661.02      695.04      9.18 o
   1   3   5        0.00        0.99      0.75 o
   3   3   5      135.43      117.33      2.22 o
   5   3   5       35.46       36.14      1.35 o
   7   3   5      149.33      136.35      3.38 o
   9   3   5       20.68       20.34      2.22 o
  11   3   5       23.99       21.92      2.70 o
 -18   4   5       19.06       26.45      4.41 o
 -16   4   5        0.03       -0.91      1.31 o
 -14   4   5       34.25       28.12      1.11 o
 -12   4   5        8.90       10.57      0.48 o
 -10   4   5      672.78      650.47      8.14 o
  -8   4   5      543.20      602.14      8.06 o
  -6   4   5      276.08      257.18      3.69 o
  -4   4   5     2770.10     2903.20     40.27 o
  -2   4   5      634.37      654.61      9.45 o
   0   4   5      568.94      549.47      7.98 o
   2   4   5      842.65      876.95     14.38 o
   4   4   5      809.78      752.04     14.42 o
   6   4   5      113.34       93.22      3.73 o
   8   4   5      153.75      137.23      4.77 o
  10   4   5       53.25       62.56      3.89 o
 -19   5   5        0.11        6.36      3.89 o
 -17   5   5       75.76       72.41      3.53 o
 -15   5   5       59.20       57.87      2.07 o
 -13   5   5        7.06        8.78      0.60 o
 -11   5   5       52.08       40.87      0.99 o
  -9   5   5      249.51      228.26      3.34 o
  -7   5   5        6.20       16.09      0.56 o
  -5   5   5       82.06       76.22      1.35 o
  -3   5   5     2579.03     2547.44     40.08 o
  -1   5   5       96.54       90.60      1.79 o
   1   5   5      203.61      179.85      2.98 o
   3   5   5      523.18      540.02     13.03 o
   5   5   5      210.84      191.76      4.33 o
   7   5   5      143.35      129.13      4.73 o
   9   5   5        9.99       14.46      2.46 o
  11   5   5       67.10       76.14      3.77 o
 -18   6   5        5.80        6.91      2.22 o
 -16   6   5        9.99        8.78      1.43 o
 -14   6   5       26.39       17.28      0.95 o
 -12   6   5       54.52       66.21      1.47 o
 -10   6   5        0.40       -0.04      0.56 o
  -8   6   5      339.68      308.06      4.77 o
  -6   6   5      137.10      137.23      2.46 o
  -4   6   5     1407.41     1468.52     23.39 o
  -2   6   5     1563.33     1582.91     25.10 o
   0   6   5        7.59       19.82      1.11 o
   2   6   5      403.45      397.51      7.82 o
   4   6   5      189.38      213.85      6.39 o
   6   6   5      418.27      434.80     11.28 o
   8   6   5       12.49       12.43      2.42 o
  10   6   5      135.18      123.49      4.85 o
 -17   7   5       51.53       54.77      3.14 o
 -15   7   5       32.07       27.13      2.14 o
 -13   7   5      238.21      220.28      4.09 o
 -11   7   5      109.70      115.66      2.46 o
  -9   7   5       17.72       19.46      0.91 o
  -7   7   5       44.47       49.81      1.19 o
  -5   7   5     3373.30     3315.05    107.16 o
  -3   7   5        2.62        3.26      0.91 o
  -1   7   5      605.20      615.72     10.45 o
   1   7   5      155.28      159.47      4.69 o
   3   7   5      175.70      179.89      4.01 o
   5   7   5      129.55      153.08      5.00 o
   7   7   5       14.11       12.47      2.26 o
   9   7   5        0.43        5.88      2.46 o
 -16   8   5      173.30      172.62      5.12 o
 -14   8   5        5.21        1.83      1.23 o
 -12   8   5        0.12       -1.03      1.03 o
 -10   8   5       64.95       50.32      1.47 o
  -8   8   5       53.01       48.02      1.55 o
  -6   8   5      255.95      257.54      4.21 o
  -4   8   5      378.15      355.24      5.76 o
  -2   8   5      333.01      327.28      6.67 o
   0   8   5       31.24       23.35      2.03 o
   2   8   5        1.88        4.77      1.55 o
   4   8   5      384.15      384.64     10.05 o
   6   8   5        0.27       -0.52      2.58 o
   8   8   5      137.48      142.43      5.44 o
  10   8   5       11.02        6.08      2.22 o
 -17   9   5       40.01       38.05      3.50 o
 -15   9   5       32.03       36.42      2.14 o
 -13   9   5       56.18       54.38      1.91 o
 -11   9   5       63.80       63.67      2.58 o
  -9   9   5        4.12        7.43      1.19 o
  -7   9   5     2108.38     2070.98     45.72 o
  -5   9   5     1795.04     1772.77     33.09 o
  -3   9   5      419.63      437.82     10.64 o
  -1   9   5      577.42      580.69     14.10 o
   1   9   5       68.49       68.32      3.34 o
   3   9   5      320.21      350.56      9.57 o
   5   9   5       41.13       48.66      3.10 o
   7   9   5      164.23      171.51      5.64 o
   9   9   5       38.82       32.93      2.78 o
 -16  10   5       18.92       14.66      2.03 o
 -14  10   5       26.44       35.71      2.50 o
 -12  10   5      124.27      123.33      3.85 o
 -10  10   5       16.68       23.00      2.11 o
  -8  10   5      145.14      128.65      3.22 o
  -6  10   5      700.44      663.14     15.49 o
  -4  10   5        4.01        2.94      1.55 o
  -2  10   5       45.42       42.58      2.30 o
   0  10   5       12.50       16.72      1.95 o
   2  10   5      209.18      185.92      6.00 o
   4  10   5       11.52        8.50      1.99 o
   6  10   5       59.69       55.33      3.46 o
   8  10   5        3.34       10.80      2.70 o
 -15  11   5       20.34       19.38      2.34 o
 -13  11   5        0.10        0.12      3.30 o
 -11  11   5       14.18       16.48      1.99 o
  -9  11   5        7.90       11.72      2.14 o
  -7  11   5        6.62       12.23      1.75 o
  -5  11   5      711.81      766.69     18.71 o
  -3  11   5      178.60      187.04      5.76 o
  -1  11   5      277.80      246.26      6.83 o
   1  11   5      276.84      249.47      7.59 o
   3  11   5       26.01       30.46      2.82 o
   5  11   5       62.97       51.20      3.34 o
   7  11   5        6.86       11.80      3.18 o
 -14  12   5        7.32        7.71      2.50 o
 -12  12   5      150.21      176.39      8.46 o
 -10  12   5      174.00      175.24      5.04 o
  -8  12   5      119.34      112.25      3.93 o
  -6  12   5       33.01       31.46      2.58 o
  -4  12   5       54.21       41.78      2.74 o
  -2  12   5        5.69        9.77      2.66 o
   0  12   5      475.18      494.38     12.83 o
   2  12   5       36.31       37.73      3.02 o
   4  12   5       17.81       12.91      2.38 o
   6  12   5        0.01        5.48      3.02 o
 -13  13   5        0.05        4.73      2.58 o
 -11  13   5       13.51       13.42      2.30 o
  -9  13   5       51.41       46.87      2.94 o
  -7  13   5        9.99        9.18      2.38 o
  -5  13   5       45.09       44.52      3.06 o
  -3  13   5      233.27      235.69      7.07 o
  -1  13   5        0.31        1.91      2.94 o
   1  13   5      191.87      198.36      6.24 o
   3  13   5        3.95        4.49      2.58 o
   5  13   5       42.88       45.40      3.97 o
 -10  14   5      243.86      238.99      6.63 o
  -8  14   5       11.78        7.15      1.99 o
  -6  14   5        0.00        4.57      2.14 o
  -4  14   5        5.62        6.47      1.87 o
  -2  14   5       25.20       26.10      2.38 o
   0  14   5       58.60       60.02      3.38 o
   2  14   5       27.96       33.72      3.18 o
  -7  15   5       83.16       95.88      4.13 o
  -5  15   5       48.95       58.98      3.38 o
  -3  15   5        0.17        3.65      2.82 o
  -1  15   5        0.07        4.81      2.50 o
 -20   0   6       68.37       68.79      5.60 o
 -18   0   6      252.96      249.67     10.64 o
 -16   0   6       39.81       37.73      3.42 o
 -14   0   6     2399.99     2445.05     78.80 o
 -10   0   6        1.70        3.81      1.27 o
  -8   0   6      384.13      335.54      5.64 o
  -6   0   6       69.84       61.56      1.39 o
  -4   0   6     1188.40     1227.35     19.98 o
  -2   0   6     3319.93     3553.24     77.85 o
   0   0   6     2050.52     2145.89     38.49 o
   2   0   6       16.19       20.61      0.91 o
   4   0   6      642.85      591.93     20.69 o
   6   0   6      359.45      385.79     14.70 o
   8   0   6       36.56       38.37      4.61 o
  10   0   6       98.01       92.62      5.44 o
 -19   1   6       85.02       89.65      4.37 o
 -17   1   6      100.60       93.58      3.85 o
 -15   1   6      149.77      149.18      3.85 o
 -13   1   6     3270.74     3249.55     59.18 o
 -11   1   6     1032.28      973.43     15.93 o
  -9   1   6       94.91      109.86      1.67 o
  -7   1   6       29.34       16.21      0.40 o
  -5   1   6     1328.84     1529.25     17.16 o
  -3   1   6        5.60        0.00      0.44 o
  -1   1   6       14.22       12.75      0.52 o
   1   1   6      200.20      218.02      4.09 o
   3   1   6      628.06      673.35     15.93 o
   5   1   6        0.84        1.51      2.22 o
   7   1   6        0.18        0.99      1.71 o
   9   1   6        0.71       -2.70      2.70 o
  11   1   6        5.26        6.71      2.30 o
 -20   2   6       41.94       49.21      3.14 o
 -18   2   6       17.44       16.17      2.34 o
 -16   2   6        6.65        4.61      1.79 o
 -14   2   6       51.04       59.94      1.47 o
 -12   2   6     1185.10     1158.72     16.72 o
 -10   2   6      193.82      186.00      2.82 o
  -8   2   6        1.66        0.71      0.28 o
  -6   2   6      546.97      595.70      7.03 o
  -4   2   6      545.10      449.50      6.16 o
  -2   2   6     1184.41     1234.26     17.87 o
   0   2   6      133.03      140.13      2.14 o
   2   2   6       29.83       39.00      1.99 o
   4   2   6      532.68      542.20     13.54 o
   6   2   6        1.01        1.11      1.63 o
   8   2   6       70.40       70.54      3.50 o
  10   2   6        0.13       -1.55      2.07 o
 -19   3   6      165.95      168.84      7.82 o
 -17   3   6       12.31       16.72      1.75 o
 -15   3   6      188.98      175.64      3.69 o
 -13   3   6      259.94      262.42      4.25 o
 -11   3   6      150.97      172.86      3.30 o
  -9   3   6      445.74      437.26      6.12 o
  -7   3   6     1088.07     1142.03     15.17 o
  -5   3   6      267.81      262.54      3.81 o
  -3   3   6      249.72      255.79      3.69 o
  -1   3   6      278.32      307.58      4.85 o
   1   3   6       11.79       24.31      0.91 o
   3   3   6      307.55      308.22      8.10 o
   5   3   6      877.25      896.85     21.29 o
   7   3   6       19.49       21.37      2.42 o
   9   3   6        8.32       13.35      2.50 o
 -18   4   6       25.40       30.03      2.78 o
 -16   4   6        4.71        4.73      0.87 o
 -14   4   6        6.71        7.47      0.79 o
 -12   4   6       23.18       15.73      0.87 o
 -10   4   6       33.41       28.24      0.64 o
  -8   4   6     1002.29     1107.16     14.62 o
  -6   4   6      146.27      124.56      1.99 o
  -4   4   6     1209.53     1197.01     15.61 o
  -2   4   6     1280.45     1346.35     17.56 o
   0   4   6      702.85      697.10     11.68 o
   2   4   6       95.80      105.25      3.57 o
   4   4   6      138.80      124.88      4.05 o
   6   4   6        2.16        4.41      1.91 o
   8   4   6       96.59       91.47      3.81 o
  10   4   6       13.99       12.51      2.66 o
 -19   5   6        0.59        1.15      2.11 o
 -17   5   6      323.77      345.95      9.77 o
 -15   5   6      178.64      173.81      4.21 o
 -13   5   6       17.81        8.54      0.87 o
 -11   5   6      529.31      472.77      7.11 o
  -9   5   6      332.01      341.98      4.89 o
  -7   5   6      804.10      772.37      9.53 o
  -5   5   6       33.04       53.98      1.11 o
  -3   5   6       12.39       11.80      0.68 o
  -1   5   6       44.29       50.13      1.35 o
   1   5   6       45.69       50.20      2.26 o
   3   5   6      131.48      133.02      3.34 o
   5   5   6        0.08       -1.59      1.59 o
   7   5   6      155.69      132.78      5.12 o
   9   5   6       26.73       19.03      2.70 o
 -18   6   6        6.21        3.42      2.18 o
 -16   6   6       55.15       52.19      2.34 o
 -14   6   6      814.83      767.45     18.19 o
 -12   6   6      197.92      154.63      2.66 o
 -10   6   6      160.73      146.44      2.78 o
  -8   6   6      649.84      659.21      9.06 o
  -6   6   6        1.02        0.12      0.56 o
  -4   6   6       69.62       74.51      1.43 o
  -2   6   6       72.46       69.83      1.59 o
   0   6   6        0.96        3.38      0.75 o
   2   6   6       34.74       29.23      2.03 o
   4   6   6      117.69      119.71      4.37 o
   6   6   6       39.22       27.64      2.58 o
   8   6   6       24.72       23.99      2.94 o
 -17   7   6       11.55       17.71      2.78 o
 -15   7   6       19.47       18.99      1.63 o
 -13   7   6      401.51      375.10      6.55 o
 -11   7   6        0.57        0.20      0.71 o
  -9   7   6        0.01        0.48      0.60 o
  -7   7   6      182.17      180.16      2.86 o
  -5   7   6      299.00      282.60      4.57 o
  -3   7   6      128.89      144.10      3.57 o
  -1   7   6      488.62      440.04      8.74 o
   1   7   6      298.86      298.25      6.36 o
   3   7   6       24.62       35.27      2.30 o
   5   7   6       10.74       20.42      2.42 o
   7   7   6      115.49      118.56      5.08 o
   9   7   6       33.65       23.71      2.86 o
 -16   8   6        8.06        9.65      2.82 o
 -14   8   6        4.63        5.84      1.51 o
 -12   8   6      736.88      699.29     16.72 o
 -10   8   6       94.14       78.44      2.11 o
  -8   8   6        6.72        6.39      1.07 o
  -6   8   6      525.06      515.15     10.49 o
  -4   8   6      407.76      395.28      8.18 o
  -2   8   6      122.97      133.14      4.05 o
   0   8   6       33.69       26.49      2.22 o
   2   8   6      108.81       90.64      3.46 o
   4   8   6        4.88        3.81      2.14 o
   6   8   6       49.52       43.33      3.14 o
   8   8   6        1.30       -3.18      3.18 o
 -17   9   6       21.50       33.60      3.34 o
 -15   9   6       91.99       88.69      3.42 o
 -13   9   6       16.89       21.21      1.99 o
 -11   9   6       13.20        9.81      1.47 o
  -9   9   6      130.34      130.28      3.18 o
  -7   9   6      286.46      260.36      5.64 o
  -5   9   6       11.78       19.10      1.99 o
  -3   9   6      318.51      322.72      8.54 o
  -1   9   6        2.42       -0.08      2.07 o
   1   9   6       38.11       44.60      2.38 o
   3   9   6        0.04        3.97      2.70 o
   5   9   6       53.28       52.59      3.34 o
   7   9   6        2.48        7.90      3.26 o
 -16  10   6        1.01        2.82      2.34 o
 -14  10   6       23.88       21.85      2.18 o
 -12  10   6       23.30       23.95      1.63 o
 -10  10   6        0.33       -0.60      0.99 o
  -8  10   6      280.76      282.20      7.55 o
  -6  10   6       57.90       56.68      3.02 o
  -4  10   6      525.54      547.68     13.66 o
  -2  10   6      255.59      240.74      6.43 o
   0  10   6        1.87        5.20      2.58 o
   2  10   6       95.10       93.30      3.77 o
   4  10   6       74.25       59.46      3.26 o
   6  10   6        3.40        9.06      2.78 o
 -15  11   6      120.01      128.93      4.61 o
 -13  11   6       17.58       24.63      3.30 o
 -11  11   6      223.94      247.57      6.87 o
  -9  11   6      101.84       89.41      3.30 o
  -7  11   6       66.01       56.72      2.78 o
  -5  11   6        8.25       10.68      1.99 o
  -3  11   6       89.29       84.40      3.53 o
  -1  11   6       62.85       55.13      3.38 o
   1  11   6       24.45       25.50      2.30 o
   3  11   6       92.84       88.57      4.13 o
   5  11   6        0.03        5.52      3.06 o
 -14  12   6       86.15      115.11      4.37 o
 -12  12   6        1.80        9.49      3.26 o
 -10  12   6      261.71      257.30      7.11 o
  -8  12   6        2.48        3.69      1.43 o
  -6  12   6       37.48       43.81      2.30 o
  -4  12   6       95.08       92.98      4.01 o
  -2  12   6      133.17      136.12      4.93 o
   0  12   6       70.02       76.50      3.65 o
   2  12   6       14.62       14.85      2.34 o
   4  12   6       17.67       24.55      2.90 o
 -11  13   6      101.00      135.48      6.91 o
  -9  13   6       16.11       18.51      2.42 o
  -7  13   6       21.94       21.77      1.99 o
  -5  13   6      111.88      107.28      4.29 o
  -3  13   6      149.68      145.53      5.28 o
  -1  13   6      102.39       90.68      3.77 o
   1  13   6       28.66       15.81      2.94 o
   3  13   6        0.56        2.58      2.18 o
 -10  14   6        1.75        4.65      2.82 o
  -8  14   6       56.71       63.67      3.22 o
  -6  14   6        3.89        8.94      2.66 o
  -4  14   6       69.49       83.69      4.01 o
  -2  14   6       10.67        9.10      2.86 o
   0  14   6        6.98        2.38      2.54 o
  -7  15   6        1.96        3.81      2.62 o
  -5  15   6       34.39       32.65      2.90 o
  -3  15   6       13.57        5.40      2.86 o
 -19   1   7       56.22       52.47      3.30 o
 -17   1   7        0.24        6.91      2.03 o
 -15   1   7      898.17      898.20     17.48 o
 -13   1   7       18.83       14.02      1.75 o
 -11   1   7      720.03      692.74     11.60 o
  -9   1   7     1317.85     1308.73     14.82 o
  -7   1   7       17.96       24.94      0.60 o
  -5   1   7       25.87       25.98      0.68 o
  -3   1   7      265.02      307.54      4.05 o
  -1   1   7      217.03      218.22      3.61 o
   1   1   7        5.03        8.46      1.51 o
   3   1   7       73.40       81.58      3.34 o
   5   1   7        4.67        1.67      2.11 o
   7   1   7       29.87       26.25      2.66 o
   9   1   7       37.49       34.00      3.02 o
 -20   2   7      246.35      270.72      8.02 o
 -18   2   7       28.58       37.06      3.14 o
 -16   2   7       93.58       91.87      3.14 o
 -14   2   7       87.40       84.76      2.70 o
 -12   2   7      209.84      211.54      3.50 o
 -10   2   7        5.43        6.08      0.48 o
  -8   2   7      641.90      638.56      7.47 o
  -6   2   7     1773.55     1958.14     21.92 o
  -4   2   7      780.75      816.70     10.80 o
  -2   2   7       39.32       33.56      0.91 o
   0   2   7      515.83      525.60     12.71 o
   2   2   7       77.91       88.65      3.26 o
   4   2   7      158.03      174.09      5.56 o
   6   2   7        1.22       -1.71      1.71 o
   8   2   7       25.67       32.49      3.34 o
 -19   3   7       14.81       18.19      3.18 o
 -17   3   7      258.63      243.64      5.72 o
 -15   3   7       12.27       10.57      1.47 o
 -13   3   7      437.14      394.69      6.12 o
 -11   3   7      808.31      789.09     11.48 o
  -9   3   7       51.94       59.14      1.03 o
  -7   3   7      886.04      927.08     11.48 o
  -5   3   7       21.40       31.70      0.83 o
  -3   3   7        6.30       11.84      0.75 o
  -1   3   7       39.05       31.78      0.99 o
   1   3   7      126.07      141.24      4.45 o
   3   3   7       36.92       43.02      2.58 o
   5   3   7        1.71        3.77      1.83 o
   7   3   7       63.95       64.58      3.81 o
   9   3   7        1.36        0.87      2.11 o
 -18   4   7      240.16      273.66      7.78 o
 -16   4   7        5.95        4.61      1.51 o
 -14   4   7       22.24       21.89      1.19 o
 -12   4   7       57.37       47.98      1.51 o
 -10   4   7       10.06        4.09      0.32 o
  -8   4   7        2.40        0.83      0.44 o
  -6   4   7        2.41        5.76      0.71 o
  -4   4   7      544.81      607.90      8.38 o
  -2   4   7      215.12      204.87      3.50 o
   0   4   7       29.98       28.56      1.15 o
   2   4   7        1.34        3.34      0.60 o
   4   4   7       67.69       61.96      3.10 o
   6   4   7        6.14        1.99      2.03 o
   8   4   7       40.49       41.94      3.34 o
 -19   5   7        3.89        8.82      2.03 o
 -17   5   7        7.93        9.29      2.14 o
 -15   5   7       12.15        9.81      1.07 o
 -13   5   7       19.25       14.18      0.95 o
 -11   5   7      556.11      501.49      7.51 o
  -9   5   7       42.16       32.85      0.83 o
  -7   5   7        0.02        1.19      0.52 o
  -5   5   7       22.13       22.76      0.83 o
  -3   5   7       21.02       25.86      0.95 o
  -1   5   7      161.10      185.92      4.17 o
   1   5   7      201.55      188.27      4.37 o
   3   5   7       18.88       13.74      2.18 o
   5   5   7      109.49       93.66      4.13 o
   7   5   7      131.31      124.56      5.32 o
 -18   6   7       27.16       27.76      2.38 o
 -16   6   7        4.32        3.53      1.67 o
 -14   6   7       34.06       36.02      1.91 o
 -12   6   7      114.87      109.78      2.18 o
 -10   6   7       37.94       40.00      1.07 o
  -8   6   7      522.55      533.22      8.18 o
  -6   6   7        2.68        4.61      0.68 o
  -4   6   7      848.79      894.67     13.07 o
  -2   6   7     1407.07     1387.34     31.34 o
   0   6   7       22.18       23.28      1.87 o
   2   6   7        4.13        4.29      1.91 o
   4   6   7       22.84       31.38      2.30 o
   6   6   7       20.09       18.99      2.70 o
   8   6   7       19.52       22.72      3.30 o
 -17   7   7        6.57       15.21      2.11 o
 -15   7   7      104.27      100.13      3.50 o
 -13   7   7        0.96        2.94      1.11 o
 -11   7   7       18.01       10.60      0.71 o
  -9   7   7       11.72       11.64      0.87 o
  -7   7   7       24.50       27.96      0.87 o
  -5   7   7       18.36       16.56      0.99 o
  -3   7   7        0.19        2.11      0.83 o
  -1   7   7       49.99       47.19      1.71 o
   1   7   7       42.35       38.57      2.82 o
   3   7   7       27.90       28.20      3.06 o
   5   7   7       11.42       12.79      2.34 o
   7   7   7       79.88       87.38      4.33 o
 -16   8   7        1.30        0.71      2.38 o
 -14   8   7       11.84       19.50      1.75 o
 -12   8   7      395.69      373.32      9.06 o
 -10   8   7      263.32      271.52      5.76 o
  -8   8   7       19.50       23.75      1.31 o
  -6   8   7      264.04      230.96      4.37 o
  -4   8   7     1329.40     1381.86     32.45 o
  -2   8   7        5.59        5.92      1.15 o
   0   8   7        1.69        3.26      1.67 o
   2   8   7        0.00        0.04      1.99 o
   4   8   7        6.99       10.41      2.58 o
   6   8   7       36.28       40.00      3.61 o
 -17   9   7       31.66       25.62      3.34 o
 -15   9   7       11.56        2.30      1.83 o
 -13   9   7        1.23        2.11      1.63 o
 -11   9   7        0.04        2.46      1.35 o
  -9   9   7      316.14      284.43      5.84 o
  -7   9   7      130.32      128.41      3.34 o
  -5   9   7      590.52      560.75     11.20 o
  -3   9   7       12.02       11.36      1.31 o
  -1   9   7       90.32       91.35      3.69 o
   1   9   7       36.04       38.33      2.62 o
   3   9   7      109.58      108.79      4.45 o
   5   9   7       53.26       53.46      3.61 o
 -16  10   7       13.41       15.97      3.57 o
 -14  10   7       24.00       24.63      2.22 o
 -12  10   7       16.18       25.78      3.81 o
 -10  10   7       14.99       16.88      1.59 o
  -8  10   7        1.20        5.36      1.39 o
  -6  10   7      292.20      278.43      7.67 o
  -4  10   7      280.08      299.72      8.22 o
  -2  10   7       45.90       58.03      3.38 o
   0  10   7        0.04        2.98      1.71 o
   2  10   7        9.56        7.31      2.26 o
   4  10   7        4.07       12.75      2.54 o
 -15  11   7        4.55        6.39      2.66 o
 -13  11   7        0.10        5.12      3.02 o
 -11  11   7       50.43       44.60      2.03 o
  -9  11   7       10.74       14.70      1.83 o
  -7  11   7      209.12      214.56      6.32 o
  -5  11   7        2.15        8.62      1.91 o
  -3  11   7        2.06        5.92      2.46 o
  -1  11   7        1.01        2.50      2.03 o
   1  11   7      103.10      111.53      4.45 o
   3  11   7        1.82       -2.03      2.98 o
 -14  12   7        1.15        0.83      2.03 o
 -12  12   7       35.90       38.21      3.38 o
 -10  12   7       32.43       31.34      2.42 o
  -8  12   7       14.95       12.31      1.99 o
  -6  12   7        6.01        3.73      1.43 o
  -4  12   7       98.58       94.81      3.65 o
  -2  12   7      298.45      306.19      8.66 o
   0  12   7       16.93        7.75      2.54 o
   2  12   7       16.34       23.59      2.46 o
 -11  13   7      126.03      142.91      7.03 o
  -9  13   7      244.44      243.32      6.99 o
  -7  13   7        9.14        7.07      1.75 o
  -5  13   7        0.00       -0.83      1.59 o
  -3  13   7       19.67       14.46      2.07 o
  -1  13   7        7.60        8.98      2.58 o
   1  13   7       50.63       53.78      3.53 o
  -8  14   7       22.29       20.46      2.11 o
  -6  14   7       51.92       63.83      3.22 o
  -4  14   7        1.70        5.60      1.83 o
  -2  14   7        0.10        0.20      3.77 o
 -20   0   8       69.03       72.80      4.96 o
 -18   0   8      265.35      244.95     10.37 o
 -16   0   8      101.19       97.23      5.56 o
 -14   0   8       37.86       37.45      2.46 o
 -10   0   8       45.93       52.98      1.31 o
  -8   0   8      178.16      175.68      3.34 o
  -6   0   8     1333.70     1415.74     23.04 o
  -4   0   8     2199.52     2327.56     42.82 o
  -2   0   8        1.16        0.52      0.79 o
   0   0   8       11.38       10.88      1.07 o
   2   0   8       21.85       30.35      3.85 o
   4   0   8        9.88        8.42      2.70 o
   6   0   8        2.71        8.70      3.18 o
 -19   1   8      115.10      124.92      4.41 o
 -17   1   8      287.46      279.26      8.34 o
 -15   1   8       18.14       20.30      1.75 o
 -13   1   8      954.34      972.71     18.71 o
 -11   1   8     3197.25     3133.61     56.96 o
  -9   1   8       28.86       31.85      0.71 o
  -7   1   8       17.10       15.93      0.56 o
  -5   1   8       52.63       58.82      1.15 o
  -3   1   8       77.56       85.36      1.47 o
  -1   1   8      870.74      888.27     14.42 o
   1   1   8      269.01      256.66      5.56 o
   3   1   8       15.82       10.88      2.30 o
   5   1   8      173.91      183.90      6.55 o
   7   1   8       73.77       79.32      4.13 o
 -20   2   8       33.67       41.03      3.61 o
 -18   2   8        0.55        2.58      1.79 o
 -16   2   8      275.81      262.02      6.20 o
 -14   2   8      550.10      524.45     10.80 o
 -12   2   8       25.34       23.04      0.68 o
 -10   2   8     1101.50     1051.28     15.21 o
  -8   2   8       59.41       71.37      1.27 o
  -6   2   8     1558.33     1608.53     21.13 o
  -4   2   8       39.25       36.06      0.95 o
  -2   2   8       43.10       48.30      1.27 o
   0   2   8        0.11       -1.95      1.95 o
   2   2   8       91.04       90.64      3.61 o
   4   2   8      113.04      116.57      4.49 o
   6   2   8        7.96       12.79      2.74 o
 -19   3   8        3.75        1.71      1.95 o
 -17   3   8       45.79       49.41      2.22 o
 -15   3   8      544.93      530.64     11.16 o
 -13   3   8       68.80       71.33      1.55 o
 -11   3   8      366.15      322.83      5.72 o
  -9   3   8     1566.59     1531.28     18.63 o
  -7   3   8      340.22      354.29      4.33 o
  -5   3   8       60.87       53.06      1.15 o
  -3   3   8      246.60      238.51      3.57 o
  -1   3   8        6.92       10.05      0.64 o
   1   3   8      247.90      292.41      7.94 o
   3   3   8        9.62        9.65      2.58 o
   5   3   8       26.80       20.34      2.66 o
   7   3   8       10.89       12.23      2.82 o
 -18   4   8      342.53      362.31      9.97 o
 -16   4   8      106.89      117.37      4.45 o
 -14   4   8       12.70       10.49      0.95 o
 -12   4   8       60.65       44.72      1.31 o
 -10   4   8      127.03      115.98      2.11 o
  -8   4   8      523.35      441.67      5.80 o
  -6   4   8      265.95      273.19      4.01 o
  -4   4   8      242.32      212.73      3.65 o
  -2   4   8        1.08       -1.23      1.47 o
   0   4   8       47.42       46.43      1.23 o
   2   4   8       12.59        8.78      1.79 o
   4   4   8       27.97       25.42      2.94 o
   6   4   8       78.69       79.52      3.61 o
 -19   5   8       14.28       14.26      2.07 o
 -17   5   8       30.00       31.81      2.38 o
 -15   5   8       28.92       26.21      2.22 o
 -13   5   8       50.25       36.02      1.31 o
 -11   5   8      339.73      286.97      4.61 o
  -9   5   8       10.72        6.36      0.52 o
  -7   5   8        9.81        7.47      0.68 o
  -5   5   8       71.23       74.67      1.51 o
  -3   5   8      212.11      194.82      4.41 o
  -1   5   8       66.42       73.60      2.18 o
   1   5   8      162.10      164.16      5.68 o
   3   5   8        0.34        1.83      1.83 o
   5   5   8       22.75       27.21      3.34 o
   7   5   8        9.20        5.64      2.94 o
 -18   6   8        8.38        9.61      2.78 o
 -16   6   8      150.52      139.29      4.73 o
 -14   6   8      150.55      133.18      4.25 o
 -12   6   8      189.88      171.74      3.81 o
 -10   6   8       57.16       32.13      1.03 o
  -8   6   8      152.39      133.06      2.82 o
  -6   6   8      247.10      225.64      3.38 o
  -4   6   8      193.95      193.27      3.34 o
  -2   6   8        1.45        2.82      1.19 o
   0   6   8       70.52       66.85      3.22 o
   2   6   8       18.85       15.21      3.02 o
   4   6   8        6.91        8.46      2.30 o
   6   6   8        7.22        4.01      2.62 o
 -17   7   8       34.41       38.33      2.94 o
 -15   7   8       73.25       89.21      5.52 o
 -13   7   8      559.88      483.18     11.80 o
 -11   7   8      173.26      165.31      3.77 o
  -9   7   8       92.03       75.15      1.83 o
  -7   7   8      102.49       89.69      2.22 o
  -5   7   8       96.14      122.85      2.66 o
  -3   7   8      557.19      547.01      9.29 o
  -1   7   8       43.64       52.19      1.95 o
   1   7   8       11.66       13.03      2.14 o
   3   7   8        9.42       10.64      2.18 o
   5   7   8        2.09        4.29      2.22 o
 -16   8   8        0.56        4.81      2.58 o
 -14   8   8      221.29      249.59      7.03 o
 -12   8   8        0.79        1.31      2.26 o
 -10   8   8        2.69        1.51      1.27 o
  -8   8   8        1.64       -1.19      1.51 o
  -6   8   8      438.27      403.03      8.18 o
  -4   8   8        2.05        3.53      1.19 o
  -2   8   8      163.08      158.84      3.85 o
   0   8   8      125.32      104.18      3.81 o
   2   8   8       14.04       14.85      2.07 o
   4   8   8        1.11        6.71      2.22 o
 -15   9   8        0.61       -2.14      2.14 o
 -13   9   8       29.63       26.06      2.03 o
 -11   9   8       49.64       36.02      1.91 o
  -9   9   8       74.11       67.68      2.78 o
  -7   9   8       52.54       58.15      2.62 o
  -5   9   8       52.00       50.68      2.50 o
  -3   9   8        0.36        2.62      1.67 o
  -1   9   8        2.06        2.18      1.83 o
   1   9   8        1.92        1.83      2.11 o
   3   9   8        0.05       -0.79      2.70 o
 -14  10   8       71.87       82.58      3.53 o
 -12  10   8        7.00       13.78      2.38 o
 -10  10   8      342.52      366.09      9.41 o
  -8  10   8      229.27      249.91      7.27 o
  -6  10   8       26.83       26.57      2.38 o
  -4  10   8       49.81       61.01      2.82 o
  -2  10   8       28.72       32.09      2.38 o
   0  10   8        0.56        1.39      1.99 o
   2  10   8       47.57       51.16      3.22 o
 -13  11   8      185.45      198.08      7.82 o
 -11  11   8        9.34       15.65      3.30 o
  -9  11   8      174.10      189.90      5.20 o
  -7  11   8       99.68       97.67      3.65 o
  -5  11   8        0.00        2.70      1.99 o
  -3  11   8      314.03      330.22      9.53 o
  -1  11   8        9.78       10.68      2.07 o
   1  11   8        0.23        7.39      2.58 o
 -12  12   8      167.47      186.32      9.14 o
 -10  12   8       54.22       80.91      5.36 o
  -8  12   8        3.69        5.88      1.99 o
  -6  12   8      172.53      178.66      5.88 o
  -4  12   8       15.91       14.22      2.82 o
  -2  12   8       23.26       18.47      2.66 o
   0  12   8       45.76       48.02      3.46 o
 -11  13   8      110.77      141.84      7.35 o
  -9  13   8       26.47       30.35      3.77 o
  -7  13   8      105.27      131.83      5.16 o
  -5  13   8       20.11       18.71      2.38 o
  -3  13   8       54.74       66.05      3.69 o
 -19   1   9       65.56       69.67      3.46 o
 -17   1   9       13.04       16.76      1.59 o
 -15   1   9        0.11        3.02      1.27 o
 -13   1   9        0.06        0.36      1.47 o
 -11   1   9      504.70      512.89      7.19 o
  -9   1   9     1275.88     1275.93     14.74 o
  -7   1   9      193.08      183.62      2.46 o
  -5   1   9       34.54       31.02      0.87 o
  -3   1   9      697.07      732.97     12.31 o
  -1   1   9      384.48      382.21      8.10 o
   1   1   9        0.96        2.11      1.95 o
   3   1   9       63.93       67.76      3.46 o
   5   1   9        8.91       10.33      2.74 o
 -18   2   9        0.00       -1.35      1.35 o
 -16   2   9       72.28       65.46      2.62 o
 -14   2   9       84.85       89.72      2.82 o
 -12   2   9       71.05       74.71      1.67 o
 -10   2   9     1117.01     1140.25     14.14 o
  -8   2   9      721.15      762.64     10.25 o
  -6   2   9       21.05       16.32      0.75 o
  -4   2   9       31.01       31.30      1.03 o
  -2   2   9       13.61       16.21      1.27 o
   0   2   9       29.47       28.80      1.47 o
   2   2   9       90.72       98.82      4.37 o
   4   2   9        0.52       -1.75      1.95 o
   6   2   9        1.91        0.99      2.26 o
 -19   3   9      299.36      369.23     10.25 o
 -17   3   9      299.20      331.85      7.43 o
 -15   3   9      197.77      188.86      4.81 o
 -13   3   9      104.41       95.68      2.58 o
 -11   3   9       60.59       47.42      0.91 o
  -9   3   9      404.91      391.51      5.48 o
  -7   3   9      649.19      639.83      8.66 o
  -5   3   9      404.25      380.35      5.56 o
  -3   3   9       15.96       15.29      0.95 o
  -1   3   9      202.05      209.75      5.92 o
   1   3   9       59.83       55.53      3.69 o
   3   3   9        4.53        8.70      2.42 o
   5   3   9       16.50       25.42      3.50 o
 -18   4   9        0.01        0.16      2.50 o
 -16   4   9        0.49        8.18      1.75 o
 -14   4   9       75.59       76.38      3.38 o
 -12   4   9      439.92      421.69      7.39 o
 -10   4   9        0.39        0.08      0.44 o
  -8   4   9       11.83       19.62      0.71 o
  -6   4   9      897.31      890.65     14.58 o
  -4   4   9      138.24      132.06      2.78 o
  -2   4   9        0.84        2.86      0.83 o
   0   4   9       20.40       15.65      1.91 o
   2   4   9       98.57      111.53      4.37 o
   4   4   9        0.30        1.59      2.50 o
 -19   5   9       29.65       35.11      2.90 o
 -17   5   9       39.40       55.73      3.30 o
 -15   5   9       20.96       30.74      2.46 o
 -13   5   9       20.06       12.59      1.03 o
 -11   5   9       70.24       72.33      1.79 o
  -9   5   9        8.39        7.15      0.68 o
  -7   5   9        5.28        5.04      0.68 o
  -5   5   9       84.38       77.57      1.95 o
  -3   5   9      506.85      529.97     10.60 o
  -1   5   9      352.97      387.77     10.01 o
   1   5   9       50.15       51.24      2.82 o
   3   5   9       14.17        6.67      2.07 o
   5   5   9        1.96        0.04      2.11 o
 -18   6   9        2.15        3.10      1.79 o
 -16   6   9        0.34        2.18      1.71 o
 -14   6   9       39.74       38.77      1.87 o
 -12   6   9        2.33        6.55      1.55 o
 -10   6   9      276.02      260.52      4.93 o
  -8   6   9       23.81       21.49      1.15 o
  -6   6   9       31.74       32.01      1.11 o
  -4   6   9       19.58       20.34      1.03 o
  -2   6   9       12.32       18.23      2.26 o
   0   6   9      314.68      340.23      9.85 o
   2   6   9        6.73        6.87      2.34 o
   4   6   9        7.72       12.31      2.66 o
 -17   7   9        0.24        4.21      2.11 o
 -15   7   9        1.56        5.24      2.46 o
 -13   7   9       41.15       35.27      2.14 o
 -11   7   9      203.39      221.63      6.28 o
  -9   7   9      122.88      139.77      4.17 o
  -7   7   9       19.60       12.35      1.11 o
  -5   7   9      102.65       83.13      2.14 o
  -3   7   9      618.42      657.15     16.13 o
  -1   7   9       83.73       74.71      3.73 o
   1   7   9        5.69        9.21      1.99 o
   3   7   9        5.07        9.81      2.70 o
 -16   8   9        0.25       -1.91      3.22 o
 -14   8   9       35.68       40.75      4.13 o
 -12   8   9       12.76       19.78      1.95 o
 -10   8   9      106.06       80.87      2.30 o
  -8   8   9      145.09      167.45      4.89 o
  -6   8   9       36.62       26.97      2.34 o
  -4   8   9       15.90       21.33      2.14 o
  -2   8   9        0.26        2.62      1.99 o
   0   8   9       68.16       69.47      3.93 o
   2   8   9        2.24        2.38      2.90 o
 -15   9   9        1.59        4.01      2.26 o
 -13   9   9        0.02        1.15      1.47 o
 -11   9   9       19.20       16.80      2.11 o
  -9   9   9        1.16        2.03      1.63 o
  -7   9   9       32.67       44.92      2.42 o
  -5   9   9      159.12      159.35      5.36 o
  -3   9   9       10.33        7.31      2.03 o
  -1   9   9       34.57       43.73      3.46 o
   1   9   9        0.40        3.97      2.42 o
 -14  10   9       25.30       40.31      3.65 o
 -12  10   9        3.13        5.44      2.78 o
 -10  10   9       25.82       38.41      3.22 o
  -8  10   9       61.60       53.62      2.78 o
  -6  10   9      263.54      292.57      8.02 o
  -4  10   9        0.02       -1.83      1.83 o
  -2  10   9       18.59       13.03      2.42 o
   0  10   9       53.39       62.84      3.89 o
 -13  11   9        6.71        8.82      3.14 o
 -11  11   9        7.48        6.24      3.42 o
  -9  11   9       60.38       59.58      4.25 o
  -7  11   9        1.79        1.19      1.83 o
  -5  11   9        4.30        8.58      2.14 o
  -3  11   9      210.47      204.63      6.43 o
  -1  11   9        9.84       11.28      2.54 o
 -12  12   9       27.93       31.02      3.38 o
 -10  12   9      164.57      186.52      8.58 o
  -8  12   9        1.12        2.38      1.71 o
  -6  12   9       25.02       24.07      3.02 o
  -4  12   9       45.83       43.77      3.06 o
  -2  12   9       21.11       13.15      2.58 o
  -7  13   9       29.34       28.28      1.91 o
 -18   0  10        3.28       -1.47      2.58 o
 -16   0  10      135.55      162.17      7.67 o
 -14   0  10       68.27       76.26      3.18 o
 -12   0  10      749.22      751.80     18.03 o
 -10   0  10      694.19      664.42     11.40 o
  -8   0  10       66.18       65.50      1.75 o
  -6   0  10       62.49       48.34      1.75 o
  -4   0  10       55.68       54.65      2.42 o
  -2   0  10        9.55        7.27      1.11 o
   0   0  10      471.15      463.04     17.56 o
   2   0  10        2.95       -1.03      2.66 o
   4   0  10        0.15       -1.75      4.41 o
 -19   1  10       19.70       29.27      2.74 o
 -17   1  10        2.31        4.81      1.47 o
 -15   1  10       14.78       16.72      1.63 o
 -13   1  10      135.02      130.95      3.50 o
 -11   1  10      506.04      491.60      6.51 o
  -9   1  10       26.41       26.06      0.75 o
  -7   1  10       36.19       36.82      0.95 o
  -5   1  10        2.05        2.38      0.68 o
  -3   1  10      106.60       97.15      2.74 o
  -1   1  10        8.21        9.57      1.79 o
   1   1  10       27.04       32.57      2.50 o
   3   1  10       28.16       36.90      3.34 o
 -18   2  10      218.35      237.92      5.80 o
 -16   2  10      365.98      387.97      8.42 o
 -14   2  10       96.21      107.76      3.22 o
 -12   2  10      126.62      128.89      3.38 o
 -10   2  10     1404.56     1386.82     22.28 o
  -8   2  10      365.36      354.81      5.20 o
  -6   2  10      197.07      201.73      3.42 o
  -4   2  10       39.92       31.70      1.15 o
  -2   2  10        2.65        2.34      1.11 o
   0   2  10        0.42        3.57      1.71 o
   2   2  10      233.17      249.87      7.78 o
   4   2  10        0.31       -0.83      2.94 o
 -19   3  10        0.31        6.16      2.30 o
 -17   3  10      222.11      226.16      6.87 o
 -15   3  10       30.07       31.38      2.26 o
 -13   3  10       41.08       35.75      2.11 o
 -11   3  10       15.88       17.36      0.68 o
  -9   3  10       32.77       33.28      0.95 o
  -7   3  10      609.70      573.22      8.78 o
  -5   3  10      197.56      191.52      3.81 o
  -3   3  10        0.95        1.71      0.95 o
  -1   3  10       91.55       91.51      2.86 o
   1   3  10       76.89       76.02      3.73 o
   3   3  10       61.21       52.31      3.30 o
 -18   4  10        9.22        7.39      1.99 o
 -16   4  10       31.26       37.38      2.78 o
 -14   4  10      175.38      169.16      5.48 o
 -12   4  10       37.72       30.98      1.55 o
 -10   4  10      538.46      475.91      7.51 o
  -8   4  10      287.12      288.28      4.29 o
  -6   4  10       68.94       55.92      1.67 o
  -4   4  10        7.19        9.65      1.11 o
  -2   4  10      166.21      187.75      6.20 o
   0   4  10      111.70      101.20      4.25 o
   2   4  10       99.76      109.15      4.57 o
 -17   5  10       80.33      103.67      4.33 o
 -15   5  10      317.38      353.70      9.49 o
 -13   5  10      165.35      177.62      4.37 o
 -11   5  10        0.05       -0.56      1.03 o
  -9   5  10        0.01        2.94      0.79 o
  -7   5  10        6.60       12.23      1.15 o
  -5   5  10      270.47      278.15      6.00 o
  -3   5  10      253.97      239.23      7.11 o
  -1   5  10       10.26       15.77      2.11 o
   1   5  10        7.03        8.70      2.22 o
   3   5  10        2.03       12.00      2.62 o
 -18   6  10        0.32       -1.83      3.65 o
 -16   6  10       12.07       14.58      2.11 o
 -14   6  10        0.11        0.28      1.59 o
 -12   6  10      251.10      227.99      6.47 o
 -10   6  10        1.08        2.62      1.19 o
  -8   6  10       16.45       17.67      1.71 o
  -6   6  10        2.70        6.12      1.51 o
  -4   6  10       53.32       39.00      2.26 o
  -2   6  10       89.43       84.48      3.57 o
   0   6  10       30.99       36.58      2.82 o
   2   6  10        0.76       -0.20      2.03 o
 -17   7  10        1.16        2.38      1.79 o
 -15   7  10        0.38       -1.43      3.30 o
 -13   7  10       29.55       25.74      1.87 o
 -11   7  10       92.75       88.33      3.34 o
  -9   7  10       30.99       32.57      1.91 o
  -7   7  10       21.55       17.83      1.75 o
  -5   7  10       37.93       29.27      2.30 o
  -3   7  10       27.65       28.20      2.22 o
  -1   7  10       28.74       27.17      2.34 o
   1   7  10       26.70       23.16      2.66 o
 -16   8  10       13.97        9.77      3.81 o
 -14   8  10       13.12        9.77      2.70 o
 -12   8  10        8.08        6.87      1.91 o
 -10   8  10      122.50      107.36      5.72 o
  -8   8  10        4.28        9.14      1.63 o
  -6   8  10       12.16       10.09      1.67 o
  -4   8  10       40.61       39.16      2.46 o
  -2   8  10        7.55        7.23      1.99 o
   0   8  10        6.11       11.12      3.02 o
 -15   9  10        0.96        3.42      3.50 o
 -13   9  10       12.24       15.57      2.98 o
 -11   9  10       23.65       25.94      3.30 o
  -9   9  10       30.33       29.87      1.87 o
  -7   9  10        5.18       10.21      2.07 o
  -5   9  10       69.01       60.57      3.14 o
  -3   9  10        0.05        1.67      1.79 o
  -1   9  10        2.09        3.97      2.38 o
 -12  10  10       38.61       53.58      4.41 o
 -10  10  10        6.80        5.72      3.02 o
  -8  10  10       15.45       15.93      1.87 o
  -6  10  10       21.55       27.49      2.74 o
  -4  10  10       24.55       23.00      2.54 o
  -2  10  10       34.43       31.70      2.82 o
 -11  11  10       22.26       30.31      3.14 o
  -9  11  10      116.24      121.90      6.63 o
  -7  11  10       32.31       33.20      2.03 o
  -5  11  10       54.79       47.46      2.58 o
  -3  11  10       94.04       93.97      4.41 o
 -19   1  11       68.41       66.09      3.42 o
 -17   1  11       13.09       11.68      2.11 o
 -15   1  11       52.61       59.82      2.38 o
 -13   1  11       89.47       93.54      2.98 o
 -11   1  11       14.45       12.31      0.83 o
  -9   1  11      401.61      401.40      6.47 o
  -7   1  11       15.11       17.75      0.95 o
  -5   1  11        4.57        5.28      1.31 o
  -3   1  11        1.91        2.74      1.75 o
  -1   1  11        0.11       -0.83      2.58 o
   1   1  11       28.73       23.87      2.98 o
 -18   2  11      262.79      288.64      6.79 o
 -16   2  11       66.07       73.80      2.90 o
 -14   2  11       57.30       57.67      2.22 o
 -12   2  11        4.27        5.96      1.51 o
 -10   2  11       19.59       16.13      0.95 o
  -8   2  11       48.70       49.05      1.55 o
  -6   2  11       42.08       40.31      1.31 o
  -4   2  11      101.23       98.78      2.86 o
  -2   2  11        0.57        0.32      2.42 o
   0   2  11        5.23       10.84      2.50 o
   2   2  11        0.29        5.12      2.22 o
 -17   3  11       10.09       12.31      2.14 o
 -15   3  11       36.80       30.23      2.42 o
 -13   3  11       22.26       20.30      2.26 o
 -11   3  11        3.94        4.17      1.15 o
  -9   3  11       50.60       54.41      1.55 o
  -7   3  11      242.43      249.16      4.73 o
  -5   3  11       38.36       36.14      1.67 o
  -3   3  11       16.44       15.61      1.55 o
  -1   3  11       30.74       38.57      3.22 o
   1   3  11       15.97       19.18      2.46 o
 -18   4  11       61.02       69.15      3.26 o
 -16   4  11      209.31      238.91      7.15 o
 -14   4  11       20.01       20.53      2.14 o
 -12   4  11       20.80       15.89      2.14 o
 -10   4  11       98.59       99.85      2.34 o
  -8   4  11       80.93       75.86      2.11 o
  -6   4  11        1.40        2.11      0.83 o
  -4   4  11       75.10       84.80      2.86 o
  -2   4  11       91.11       93.70      4.41 o
   0   4  11       87.13       74.87      3.81 o
 -17   5  11        5.25       18.67      2.34 o
 -15   5  11       54.38       59.18      2.90 o
 -13   5  11       23.74       29.07      2.11 o
 -11   5  11      261.01      230.93      5.44 o
  -9   5  11       93.22       95.29      2.42 o
  -7   5  11      127.89      126.86      2.86 o
  -5   5  11      180.75      183.14      5.96 o
  -3   5  11        1.25       -2.38      2.38 o
  -1   5  11        7.02       10.41      2.86 o
   1   5  11       58.13       52.23      3.30 o
 -16   6  11       24.43       32.73      2.50 o
 -14   6  11       93.74      128.17      4.65 o
 -12   6  11       24.46       25.42      2.50 o
 -10   6  11       11.01       13.82      1.35 o
  -8   6  11       63.62       55.29      1.71 o
  -6   6  11        0.27       -0.71      2.26 o
  -4   6  11       74.37       69.55      3.57 o
  -2   6  11       60.30       41.39      3.06 o
   0   6  11       80.50       63.47      3.65 o
 -15   7  11        0.08        5.40      1.99 o
 -13   7  11       33.69       38.49      4.21 o
 -11   7  11       15.08       21.21      2.22 o
  -9   7  11        1.91        0.44      1.79 o
  -7   7  11        4.81        6.43      1.71 o
  -5   7  11       60.39       59.82      2.82 o
  -3   7  11        9.92       15.97      2.70 o
  -1   7  11       17.97       14.46      2.98 o
 -14   8  11        3.36        7.11      3.57 o
 -12   8  11       12.21       13.86      2.94 o
 -10   8  11       75.83       72.37      4.25 o
  -8   8  11       44.77       39.48      2.26 o
  -6   8  11        0.91        2.11      1.55 o
  -4   8  11       12.00        7.82      2.54 o
  -2   8  11       66.78       66.01      3.85 o
 -13   9  11        0.00        2.82      3.42 o
 -11   9  11       14.74       16.21      1.71 o
  -9   9  11       57.89       69.98      4.69 o
  -7   9  11      195.47      186.36      6.24 o
  -5   9  11        6.54        5.40      1.91 o
  -3   9  11        2.33        2.86      2.18 o
 -10  10  11        6.07        7.31      2.30 o
  -8  10  11        1.35        3.10      2.38 o
  -6  10  11       20.94       27.53      2.70 o
 -18   0  12      136.58      135.36      7.47 o
 -16   0  12       28.93       35.59      4.05 o
 -14   0  12      245.28      273.19      7.55 o
 -12   0  12       72.92       67.72      2.82 o
 -10   0  12       41.33       35.75      1.91 o
  -8   0  12       85.45       96.56      3.42 o
  -6   0  12       85.73       81.58      2.98 o
  -4   0  12       17.36       26.45      3.53 o
  -2   0  12       24.67       27.68      4.29 o
 -17   1  12       96.96       97.35      3.30 o
 -15   1  12      341.60      351.51      7.82 o
 -13   1  12       65.12       68.55      2.46 o
 -11   1  12       23.87       20.73      1.71 o
  -9   1  12      300.87      296.02      5.60 o
  -7   1  12       24.69       28.36      1.67 o
  -5   1  12        6.13        7.94      1.63 o
  -3   1  12        0.62        2.22      1.67 o
  -1   1  12        4.98        2.98      2.14 o
 -18   2  12        0.59        4.45      2.70 o
 -16   2  12        0.10        1.87      2.11 o
 -14   2  12        4.61        5.84      2.18 o
 -12   2  12        5.33        5.04      1.35 o
 -10   2  12        6.73        5.40      1.11 o
  -8   2  12       21.39       22.44      1.19 o
  -6   2  12       55.20       51.08      2.14 o
  -4   2  12        0.58        3.06      2.30 o
  -2   2  12        1.58        0.48      2.78 o
 -17   3  12        5.22       12.95      2.18 o
 -15   3  12       20.32       21.45      2.22 o
 -13   3  12      333.04      351.35      9.73 o
 -11   3  12      207.89      204.83      6.20 o
  -9   3  12      360.65      315.21      5.88 o
  -7   3  12      188.44      186.40      4.57 o
  -5   3  12       21.20       25.62      1.87 o
  -3   3  12        2.97        4.77      2.22 o
  -1   3  12       36.95       36.78      2.86 o
 -16   4  12       83.53       80.75      4.01 o
 -14   4  12       41.22       40.63      2.62 o
 -12   4  12       58.63       73.76      3.34 o
 -10   4  12       22.61       24.27      1.63 o
  -8   4  12       38.61       30.90      1.59 o
  -6   4  12      108.00      100.89      3.06 o
  -4   4  12       81.98       79.99      3.81 o
  -2   4  12       16.47       24.23      3.50 o
 -15   5  12       63.46       57.20      2.86 o
 -13   5  12       30.69       35.71      2.46 o
 -11   5  12       22.29       31.10      2.38 o
  -9   5  12      131.82      125.63      3.38 o
  -7   5  12       36.66       38.01      2.07 o
  -5   5  12       65.43       56.76      2.34 o
  -3   5  12        9.57        8.26      1.87 o
 -16   6  12       50.36       58.35      4.41 o
 -14   6  12        3.95        5.92      2.38 o
 -12   6  12        0.56        1.19      1.71 o
 -10   6  12       61.72       67.48      2.42 o
  -8   6  12      118.08      114.67      3.18 o
  -6   6  12       13.86       13.86      1.67 o
  -4   6  12       42.52       31.93      2.03 o
 -13   7  12       92.16      101.04      4.13 o
 -11   7  12      166.07      157.52      5.16 o
  -9   7  12       21.34       21.45      1.91 o
  -7   7  12        0.82       -0.99      2.22 o
  -5   7  12        3.07        2.14      2.42 o
 -12   8  12       43.80       39.56      2.42 o
 -10   8  12       33.93       28.44      2.58 o
  -8   8  12        0.05        0.99      3.30 o
  -6   8  12       46.70       43.89      2.78 o
  -9   9  12       13.51       14.70      3.34 o
 -15   1  13        1.55       -0.91      2.11 o
 -13   1  13        1.77        2.98      1.47 o
 -11   1  13       52.91       49.61      2.70 o
  -9   1  13        3.56        2.82      2.34 o
  -7   1  13       48.48       38.05      2.30 o
  -5   1  13       29.95       28.68      2.58 o
 -16   2  13        9.00       12.43      1.87 o
 -14   2  13       68.42       75.35      3.57 o
 -12   2  13        7.18       10.72      2.07 o
 -10   2  13       94.80      107.76      5.64 o
  -8   2  13        1.23        5.20      1.43 o
  -6   2  13        4.53        4.13      1.59 o
  -4   2  13       11.70       12.79      2.26 o
 -15   3  13       41.14       40.51      2.94 o
 -13   3  13       41.60       34.36      2.38 o
 -11   3  13        4.29        3.46      1.27 o
  -9   3  13        0.00        3.18      1.55 o
  -7   3  13        2.56        2.42      1.55 o
  -5   3  13        2.23       -0.99      1.63 o
 -14   4  13      111.32      115.30      4.13 o
 -12   4  13       79.93       76.18      3.22 o
 -10   4  13      217.84      221.59      9.57 o
  -8   4  13       81.13       77.81      3.22 o
  -6   4  13       25.97       14.93      1.83 o
 -13   5  13       15.72       18.39      1.95 o
 -11   5  13       14.90       19.58      3.93 o
  -9   5  13        6.55        8.26      2.07 o
  -7   5  13      127.09      114.51      4.45 o
 -12   6  13       46.93       36.58      2.42 o
 -10   6  13       35.07       38.45      3.97 o
  -8   6  13      125.54      122.10      4.73 o
 -11   1  14       14.20       15.49      3.06 o
 
